# Supplementary material for: Labyrinthine Microstructures with a High Dipole Moment Boron Complex for Molecular Physically Unclonable Functions
Source: ACS Appl Mater Interfaces. 2025 Oct 29;17(45):62685–96. doi: 10.1021/acsami.5c13228 (PMC12616588; doi:10.1021/acsami.5c13228)
Supplement: Supplementary file 1 [file am5c13228_si_001.cif]

data_20gtu135_bc_eo_60_0ma
_audit_creation_date               2024-09-25
_audit_creation_method
;
Olex2 1.5
(compiled 2024.02.16 svn.r378c4104 for OlexSys, GUI svn.r6928)
;
_shelx_SHELXL_version_number       '2019/3'
_audit_contact_author_address      ?
_audit_contact_author_email        ?
_audit_contact_author_name         ''
_audit_contact_author_phone        ?
_publ_contact_author_id_orcid      ?
_publ_section_references
;
Dolomanov, O.V., Bourhis, L.J., Gildea, R.J, Howard, J.A.K. & Puschmann, H.
 (2009), J. Appl. Cryst. 42, 339-341.

Sheldrick, G.M. (2015). Acta Cryst. A71, 3-8.

Sheldrick, G.M. (2015). Acta Cryst. C71, 3-8.
;
_chemical_name_common              ?
_chemical_name_systematic          ?
_chemical_formula_moiety           'C30 H25 B F2 N2 O3'
_chemical_formula_sum              'C30 H25 B F2 N2 O3'
_chemical_formula_weight           510.33
_chemical_absolute_configuration   ?
_chemical_melting_point            ?
loop_
  _atom_type_symbol
  _atom_type_description
  _atom_type_scat_dispersion_real
  _atom_type_scat_dispersion_imag
  _atom_type_scat_source
 'C' 'C' 0.0033 0.0016 'International Tables Vol C Tables 4.2.6.8 and 6.1.1.4'
 'H' 'H' 0.0000 0.0000 'International Tables Vol C Tables 4.2.6.8 and 6.1.1.4'
 'B' 'B' 0.0013 0.0007 'International Tables Vol C Tables 4.2.6.8 and 6.1.1.4'
 'F' 'F' 0.0171 0.0103 'International Tables Vol C Tables 4.2.6.8 and 6.1.1.4'
 'N' 'N' 0.0061 0.0033 'International Tables Vol C Tables 4.2.6.8 and 6.1.1.4'
 'O' 'O' 0.0106 0.0060 'International Tables Vol C Tables 4.2.6.8 and 6.1.1.4'

_shelx_space_group_comment
;
The symmetry employed for this shelxl refinement is uniquely defined
by the following loop, which should always be used as a source of
symmetry information in preference to the above space-group names.
They are only intended as comments.
;
_space_group_crystal_system        'monoclinic'
_space_group_IT_number             7
_space_group_name_H-M_alt          'P 1 c 1'
_space_group_name_Hall             'P -2yc'
loop_
  _space_group_symop_operation_xyz
 'x, y, z'
 'x, -y, z+1/2'

_cell_length_a                     12.841(5)
_cell_length_b                     27.674(10)
_cell_length_c                     7.714(3)
_cell_angle_alpha                  90
_cell_angle_beta                   105.021(5)
_cell_angle_gamma                  90
_cell_volume                       2647.7(16)
_cell_formula_units_Z              4
_cell_measurement_reflns_used      9856
_cell_measurement_temperature      173.01
_cell_measurement_theta_max        27.58
_cell_measurement_theta_min        2.21
_shelx_estimated_absorpt_T_max     0.990
_shelx_estimated_absorpt_T_min     0.971
_exptl_absorpt_coefficient_mu      0.092
_exptl_absorpt_correction_T_max    0.92
_exptl_absorpt_correction_T_min    0.72
_exptl_absorpt_correction_type     multi-scan
_exptl_absorpt_process_details     SADABS
_exptl_absorpt_special_details     ?
_exptl_crystal_colour              orange
_exptl_crystal_colour_primary      orange
_exptl_crystal_density_diffrn      1.280
_exptl_crystal_density_meas        ?
_exptl_crystal_density_method      ?
_exptl_crystal_description         plate
_exptl_crystal_F_000               1064
loop_
  _exptl_crystal_face_index_h
  _exptl_crystal_face_index_k
  _exptl_crystal_face_index_l
  _exptl_crystal_face_perp_dist
 -1.00 0.00 0.00 0.0180
 1.00 0.00 0.00 0.0540
 0.00 1.00 0.00 0.0320
 0.00 -1.00 0.00 0.1590
 1.00 -3.00 1.00 0.1180
 -2.00 -1.00 0.00 0.0370
 1.00 2.00 -2.00 0.0950
 0.00 -3.00 -1.00 0.1110
 -2.00 3.00 -3.00 0.0550
 1.00 3.00 2.00 0.0710
 -3.00 -1.00 -3.00 0.0580
 -1.00 3.00 -1.00 0.0270
 1.00 1.00 3.00 0.0760

_exptl_crystal_size_max            0.321
_exptl_crystal_size_mid            0.217
_exptl_crystal_size_min            0.108
_exptl_transmission_factor_max     ?
_exptl_transmission_factor_min     ?
_diffrn_reflns_av_R_equivalents    0.0564
_diffrn_reflns_av_unetI/netI       0.0572
_diffrn_reflns_Laue_measured_fraction_full  0.994
_diffrn_reflns_Laue_measured_fraction_max  0.994
_diffrn_reflns_limit_h_max         15
_diffrn_reflns_limit_h_min         -15
_diffrn_reflns_limit_k_max         32
_diffrn_reflns_limit_k_min         -32
_diffrn_reflns_limit_l_max         9
_diffrn_reflns_limit_l_min         -9
_diffrn_reflns_number              28491
_diffrn_reflns_point_group_measured_fraction_full  0.975
_diffrn_reflns_point_group_measured_fraction_max  0.975
_diffrn_reflns_theta_full          25.025
_diffrn_reflns_theta_max           25.025
_diffrn_reflns_theta_min           0.736
_diffrn_ambient_temperature        173.01
_diffrn_detector_area_resol_mean   8.3333
_diffrn_measured_fraction_theta_full  0.994
_diffrn_measured_fraction_theta_max  0.994
_diffrn_measurement_device_type    'Bruker APEX II QUAZAR'
_diffrn_measurement_method         '\f and \w scans'
_diffrn_radiation_type             MoK\a
_diffrn_radiation_wavelength       0.71073
_diffrn_source                     ?
_reflns_Friedel_coverage           0.956
_reflns_Friedel_fraction_full      0.957
_reflns_Friedel_fraction_max       0.957
_reflns_number_gt                  8420
_reflns_number_total               9136
_reflns_special_details
;
 Reflections were merged by SHELXL according to the crystal
 class for the calculation of statistics and refinement.
 
 Structure factors included contributions from the .fab file.
 
 _reflns_Friedel_fraction is defined as the number of unique
 Friedel pairs measured divided by the number that would be
 possible theoretically, ignoring centric projections and
 systematic absences.
;
_reflns_threshold_expression       'I > 2\s(I)'
_computing_cell_refinement         ?
_computing_data_collection         ?
_computing_data_reduction          ?
_computing_molecular_graphics      'Olex2 1.5 (Dolomanov et al., 2009)'
_computing_publication_material    'Olex2 1.5 (Dolomanov et al., 2009)'
_computing_structure_refinement    'SHELXL 2019/3 (Sheldrick, 2015)'
_computing_structure_solution      'SHELXT 2018/2 (Sheldrick, 2018)'
_refine_diff_density_max           0.907
_refine_diff_density_min           -0.504
_refine_diff_density_rms           0.121
_refine_ls_abs_structure_details
;
 Flack x determined using 3722 quotients [(I+)-(I-)]/[(I+)+(I-)]
 (Parsons, Flack and Wagner, Acta Cryst. B69 (2013) 249-259).
;
_refine_ls_abs_structure_Flack     -0.1(3)
_refine_ls_extinction_coef         .
_refine_ls_extinction_method       none
_refine_ls_goodness_of_fit_ref     1.053
_refine_ls_hydrogen_treatment      constr
_refine_ls_matrix_type             full
_refine_ls_number_parameters       691
_refine_ls_number_reflns           9136
_refine_ls_number_restraints       518
_refine_ls_R_factor_all            0.1075
_refine_ls_R_factor_gt             0.1027
_refine_ls_restrained_S_all        1.059
_refine_ls_shift/su_max            0.005
_refine_ls_shift/su_mean           0.000
_refine_ls_structure_factor_coef   Fsqd
_refine_ls_weighting_details      
 'w=1/[\s^2^(Fo^2^)+(0.1967P)^2^+5.6124P] where P=(Fo^2^+2Fc^2^)/3'
_refine_ls_weighting_scheme        calc
_refine_ls_wR_factor_gt            0.2846
_refine_ls_wR_factor_ref           0.2905
_refine_special_details            ?
_olex2_refinement_description
;
1. Fixed Uiso
 At 1.2 times of:
  All C(H) groups
 At 1.5 times of:
  All C(H,H,H) groups
2. Uiso/Uaniso restraints and constraints
All non-hydrogen atoms have similar U: within 2A with sigma of 0.05 and sigma
for terminal atoms of 0.1 within 2A
All non-hydrogen atoms have similar U: within 2A with sigma of 0.001 and sigma
for terminal atoms of 0.002 within 2A
3.a Aromatic/amide H refined with riding coordinates:
 C60(H60), C2(H2), C3(H3), C4(H4), C5(H5), C7(H7), C17(H17), C18(H18),
 C19(H19), C20(H20), C21(H21), C24(H24), C25(H25), C26(H26), C27(H27), C28(H28),
  C34(H34), C35(H35), C36(H36), C37(H37), C38(H38), C41(H41), C45(H45),
 C47(H47), C48(H48), C49(H49), C50(H50), C54(H54), C55(H55), C56(H56), C57(H57),
  C58(H58)
3.b Idealised Me refined as rotating group:
 C6(H6A,H6B,H6C), C10(H10A,H10B,H10C), C12(H12A,H12B,H12C), C40(H40A,H40B,
 H40C), C43(H43A,H43B,H43C), C52(H52A,H52B,H52C)
;
_atom_sites_solution_hydrogens     geom
_atom_sites_solution_primary       dual
_atom_sites_solution_secondary     ?
loop_
  _atom_site_label
  _atom_site_type_symbol
  _atom_site_fract_x
  _atom_site_fract_y
  _atom_site_fract_z
  _atom_site_U_iso_or_equiv
  _atom_site_adp_type
  _atom_site_occupancy
  _atom_site_site_symmetry_order
  _atom_site_calc_flag
  _atom_site_refinement_flags_posn
  _atom_site_refinement_flags_adp
  _atom_site_refinement_flags_occupancy
  _atom_site_disorder_assembly
  _atom_site_disorder_group
 F1 F 0.7120(4) 0.66262(17) 0.5542(7) 0.0367(10) Uani 1 1 d . U . . .
 F2 F 0.7001(4) 0.66061(17) 0.2548(7) 0.0373(10) Uani 1 1 d . U . . .
 O1 O 1.2135(5) 0.6801(2) 0.7261(9) 0.0339(9) Uani 1 1 d . U . . .
 O2 O 0.7986(5) 0.4511(2) 0.4239(9) 0.0341(9) Uani 1 1 d . U . . .
 O3 O 0.4108(5) 0.4568(2) 0.2849(8) 0.0318(9) Uani 1 1 d . U . . .
 N1 N 0.8071(6) 0.5994(2) 0.4509(10) 0.0303(7) Uani 1 1 d . U . . .
 N2 N 0.6008(6) 0.6000(2) 0.3720(10) 0.0291(7) Uani 1 1 d . U . . .
 C1 C 0.9106(7) 0.6219(3) 0.5170(12) 0.0301(8) Uani 1 1 d . U . . .
 C60 C 0.6040(7) 0.4519(3) 0.3516(12) 0.0315(8) Uani 1 1 d . U . . .
 H60 H 0.601476 0.417626 0.349550 0.038 Uiso 1 1 calc R U . . .
 C2 C 0.9373(7) 0.6640(3) 0.4456(12) 0.0306(9) Uani 1 1 d . U . . .
 H2 H 0.885621 0.679402 0.351251 0.037 Uiso 1 1 calc R U . . .
 C3 C 0.9853(7) 0.6017(3) 0.6659(12) 0.0307(9) Uani 1 1 d . U . . .
 H3 H 0.965669 0.573861 0.722163 0.037 Uiso 1 1 calc R U . . .
 C4 C 1.0845(7) 0.6212(3) 0.7306(12) 0.0313(9) Uani 1 1 d . U . . .
 H4 H 1.134773 0.606400 0.828690 0.038 Uiso 1 1 calc R U . . .
 C5 C 1.0390(7) 0.6844(3) 0.5091(12) 0.0314(9) Uani 1 1 d . U . . .
 H5 H 1.057560 0.712748 0.454323 0.038 Uiso 1 1 calc R U . . .
 C6 C 1.2469(8) 0.7221(3) 0.6503(14) 0.0391(15) Uani 1 1 d . U . . .
 H6A H 1.232090 0.718080 0.519905 0.059 Uiso 1 1 calc R U . . .
 H6B H 1.324348 0.726983 0.701185 0.059 Uiso 1 1 calc R U . . .
 H6C H 1.207269 0.750142 0.677171 0.059 Uiso 1 1 calc R U . . .
 C7 C 0.8049(7) 0.5524(3) 0.4421(12) 0.0308(8) Uani 1 1 d . U . . .
 H7 H 0.871440 0.535457 0.468216 0.037 Uiso 1 1 calc R U . . .
 C8 C 0.7084(7) 0.5255(3) 0.3958(13) 0.0308(8) Uani 1 1 d . U . . .
 C9 C 0.7030(8) 0.4746(3) 0.3902(13) 0.0320(8) Uani 1 1 d . U . . .
 C10 C 0.7992(8) 0.4003(3) 0.4437(14) 0.0354(14) Uani 1 1 d . U . . .
 H10A H 0.756196 0.385597 0.332657 0.053 Uiso 1 1 calc R U . . .
 H10B H 0.768318 0.391772 0.543233 0.053 Uiso 1 1 calc R U . . .
 H10C H 0.873507 0.388432 0.469064 0.053 Uiso 1 1 calc R U . . .
 C11 C 0.5076(7) 0.4777(3) 0.3155(12) 0.0310(8) Uani 1 1 d . U . . .
 C12 C 0.4063(7) 0.4049(3) 0.2905(13) 0.0328(14) Uani 1 1 d . U . . .
 H12A H 0.436543 0.391404 0.196664 0.049 Uiso 1 1 calc R U . . .
 H12B H 0.331162 0.394556 0.270377 0.049 Uiso 1 1 calc R U . . .
 H12C H 0.448193 0.393516 0.408159 0.049 Uiso 1 1 calc R U . . .
 C13 C 0.5103(7) 0.5293(3) 0.3179(12) 0.0295(7) Uani 1 1 d . U . . .
 C59 C 1.1129(7) 0.6635(3) 0.6517(13) 0.0320(8) Uani 1 1 d . U . . .
 C14 C 0.6097(7) 0.5513(3) 0.3636(12) 0.0297(7) Uani 1 1 d . U . . .
 C15 C 0.4308(7) 0.5677(3) 0.2930(12) 0.0285(7) Uani 1 1 d . U . . .
 C16 C 0.3131(7) 0.5634(3) 0.2409(11) 0.0285(8) Uani 1 1 d . U . . .
 C17 C 0.2614(7) 0.5314(3) 0.1015(12) 0.0293(9) Uani 1 1 d . U . . .
 H17 H 0.304354 0.513444 0.041000 0.035 Uiso 1 1 calc R U . . .
 C18 C 0.2457(7) 0.5886(3) 0.3267(11) 0.0290(9) Uani 1 1 d . U . . .
 H18 H 0.277097 0.609930 0.422412 0.035 Uiso 1 1 calc R U . . .
 C19 C 0.1515(7) 0.5255(3) 0.0510(12) 0.0299(9) Uani 1 1 d . U . . .
 H19 H 0.118975 0.504400 -0.044836 0.036 Uiso 1 1 calc R U . . .
 C20 C 0.0875(8) 0.5512(3) 0.1435(12) 0.0304(9) Uani 1 1 d . U . . .
 H20 H 0.011617 0.546553 0.114270 0.037 Uiso 1 1 calc R U . . .
 C21 C 0.1364(7) 0.5832(3) 0.2766(11) 0.0298(9) Uani 1 1 d . U . . .
 H21 H 0.093263 0.601926 0.334504 0.036 Uiso 1 1 calc R U . . .
 C22 C 0.4904(7) 0.6108(3) 0.3249(11) 0.0285(7) Uani 1 1 d . U . . .
 C23 C 0.4485(7) 0.6604(3) 0.3110(12) 0.0292(8) Uani 1 1 d . U . . .
 C24 C 0.3683(7) 0.6745(3) 0.1600(12) 0.0303(9) Uani 1 1 d . U . . .
 H24 H 0.343135 0.652023 0.065445 0.036 Uiso 1 1 calc R U . . .
 C25 C 0.4849(7) 0.6950(3) 0.4460(12) 0.0299(9) Uani 1 1 d . U . . .
 H25 H 0.537658 0.686534 0.552710 0.036 Uiso 1 1 calc R U . . .
 C26 C 0.4435(7) 0.7422(3) 0.4234(12) 0.0313(9) Uani 1 1 d . U . . .
 H26 H 0.473256 0.766050 0.510643 0.038 Uiso 1 1 calc R U . . .
 C27 C 0.3625(7) 0.7543(3) 0.2810(12) 0.0320(9) Uani 1 1 d . U . . .
 H27 H 0.331457 0.785672 0.273421 0.038 Uiso 1 1 calc R U . . .
 C28 C 0.3243(7) 0.7207(3) 0.1443(12) 0.0316(9) Uani 1 1 d . U . . .
 H28 H 0.268618 0.729291 0.041471 0.038 Uiso 1 1 calc R U . . .
 B3 B 0.7016(8) 0.6336(3) 0.4063(15) 0.0308(8) Uani 1 1 d . U . . .
 F3 F 0.3108(4) 0.84049(18) 0.5375(8) 0.0398(11) Uani 1 1 d . U . . .
 F4 F 0.2805(4) 0.83388(17) 0.8130(8) 0.0387(10) Uani 1 1 d . U . . .
 O4 O 0.5870(5) 1.0418(2) 0.8703(9) 0.0339(9) Uani 1 1 d . U . . .
 O5 O 0.2025(5) 1.0469(2) 0.6152(9) 0.0362(9) Uani 1 1 d . U . . .
 O6 O -0.2203(5) 0.8200(2) 0.4710(8) 0.0332(9) Uani 1 1 d . U . . .
 N3 N 0.3970(6) 0.8987(2) 0.7588(10) 0.0304(7) Uani 1 1 d . U . . .
 N4 N 0.1930(6) 0.8993(2) 0.6234(10) 0.0314(8) Uani 1 1 d . U . . .
 C29 C 0.5057(7) 0.8884(3) 0.8226(12) 0.0295(7) Uani 1 1 d . U . . .
 C30 C 0.5673(7) 0.9303(3) 0.8493(12) 0.0295(7) Uani 1 1 d . U . . .
 C31 C 0.4904(7) 0.9690(3) 0.7988(12) 0.0307(7) Uani 1 1 d . U . . .
 C32 C 0.3891(7) 0.9484(3) 0.7412(12) 0.0307(7) Uani 1 1 d . U . . .
 C33 C 0.6849(7) 0.9350(3) 0.9105(12) 0.0298(8) Uani 1 1 d . U . . .
 C34 C 0.7487(7) 0.9091(3) 1.0556(12) 0.0304(9) Uani 1 1 d . U . . .
 H34 H 0.714619 0.886902 1.117053 0.036 Uiso 1 1 calc R U . . .
 C35 C 0.7388(7) 0.9682(3) 0.8262(12) 0.0303(9) Uani 1 1 d . U . . .
 H35 H 0.698554 0.986887 0.728322 0.036 Uiso 1 1 calc R U . . .
 C36 C 0.8575(7) 0.9145(3) 1.1120(12) 0.0313(9) Uani 1 1 d . U . . .
 H36 H 0.897924 0.896059 1.210347 0.038 Uiso 1 1 calc R U . . .
 C37 C 0.9099(7) 0.9474(3) 1.0249(12) 0.0312(9) Uani 1 1 d . U . . .
 H37 H 0.985937 0.951146 1.062583 0.037 Uiso 1 1 calc R U . . .
 C38 C 0.8489(7) 0.9742(3) 0.8830(12) 0.0304(9) Uani 1 1 d . U . . .
 H38 H 0.883402 0.996943 0.824183 0.036 Uiso 1 1 calc R U . . .
 C39 C 0.4917(7) 1.0214(3) 0.8054(13) 0.0325(8) Uani 1 1 d . U . . .
 C40 C 0.5918(8) 1.0930(3) 0.8806(13) 0.0350(14) Uani 1 1 d . U . . .
 H40A H 0.562127 1.106725 0.760801 0.053 Uiso 1 1 calc R U . . .
 H40B H 0.666969 1.103268 0.926328 0.053 Uiso 1 1 calc R U . . .
 H40C H 0.549575 1.104399 0.961688 0.053 Uiso 1 1 calc R U . . .
 C41 C 0.3957(7) 1.0468(3) 0.7386(13) 0.0334(9) Uani 1 1 d . U . . .
 H41 H 0.399224 1.081005 0.734250 0.040 Uiso 1 1 calc R U . . .
 C42 C 0.2973(8) 1.0254(3) 0.6792(14) 0.0340(8) Uani 1 1 d . U . . .
 C43 C 0.2028(8) 1.0995(3) 0.6211(14) 0.0376(15) Uani 1 1 d . U . . .
 H43A H 0.131783 1.111675 0.556174 0.056 Uiso 1 1 calc R U . . .
 H43B H 0.257637 1.111884 0.564711 0.056 Uiso 1 1 calc R U . . .
 H43C H 0.219360 1.110278 0.746231 0.056 Uiso 1 1 calc R U . . .
 C44 C 0.2913(8) 0.9725(3) 0.6786(13) 0.0324(8) Uani 1 1 d . U . . .
 C45 C 0.1958(7) 0.9471(3) 0.6209(12) 0.0319(8) Uani 1 1 d . U . . .
 H45 H 0.130280 0.964464 0.578264 0.038 Uiso 1 1 calc R U . . .
 C46 C 0.0887(7) 0.8768(3) 0.5859(12) 0.0305(8) Uani 1 1 d . U . . .
 C47 C 0.0077(7) 0.8967(3) 0.6581(12) 0.0309(9) Uani 1 1 d . U . . .
 H47 H 0.023316 0.923800 0.736298 0.037 Uiso 1 1 calc R U . . .
 C48 C 0.0657(7) 0.8360(3) 0.4794(12) 0.0303(9) Uani 1 1 d . U . . .
 H48 H 0.120907 0.821474 0.435496 0.036 Uiso 1 1 calc R U . . .
 C49 C -0.0362(7) 0.8161(3) 0.4362(12) 0.0307(9) Uani 1 1 d . U . . .
 H49 H -0.051465 0.788981 0.357990 0.037 Uiso 1 1 calc R U . . .
 C50 C -0.0937(7) 0.8768(3) 0.6145(12) 0.0314(9) Uani 1 1 d . U . . .
 H50 H -0.148848 0.891319 0.658375 0.038 Uiso 1 1 calc R U . . .
 C51 C -0.1173(7) 0.8354(3) 0.5067(12) 0.0315(8) Uani 1 1 d . U . . .
 C52 C -0.2462(8) 0.7758(3) 0.3676(14) 0.0388(15) Uani 1 1 d . U . . .
 H52A H -0.220485 0.778145 0.258910 0.058 Uiso 1 1 calc R U . . .
 H52B H -0.324516 0.770971 0.334028 0.058 Uiso 1 1 calc R U . . .
 H52C H -0.211206 0.748365 0.440116 0.058 Uiso 1 1 calc R U . . .
 C53 C 0.5466(7) 0.8378(3) 0.8499(12) 0.0302(8) Uani 1 1 d . U . . .
 C54 C 0.6251(7) 0.8221(3) 0.7653(12) 0.0312(9) Uani 1 1 d . U . . .
 H54 H 0.652149 0.843474 0.691028 0.037 Uiso 1 1 calc R U . . .
 C55 C 0.5063(7) 0.8053(3) 0.9589(12) 0.0314(9) Uani 1 1 d . U . . .
 H55 H 0.452540 0.815536 1.015314 0.038 Uiso 1 1 calc R U . . .
 C56 C 0.5463(7) 0.7578(3) 0.9831(12) 0.0328(9) Uani 1 1 d . U . . .
 H56 H 0.520589 0.735898 1.057539 0.039 Uiso 1 1 calc R U . . .
 C57 C 0.6228(7) 0.7432(3) 0.8984(13) 0.0328(10) Uani 1 1 d . U . . .
 H57 H 0.648393 0.710881 0.913505 0.039 Uiso 1 1 calc R U . . .
 C58 C 0.6634(7) 0.7741(3) 0.7920(12) 0.0321(9) Uani 1 1 d . U . . .
 H58 H 0.717153 0.763206 0.736775 0.039 Uiso 1 1 calc R U . . .
 B1 B 0.2992(9) 0.8659(3) 0.6825(15) 0.0323(8) Uani 1 1 d . U . . .

loop_
  _atom_site_aniso_label
  _atom_site_aniso_U_11
  _atom_site_aniso_U_22
  _atom_site_aniso_U_33
  _atom_site_aniso_U_23
  _atom_site_aniso_U_13
  _atom_site_aniso_U_12
 F1 0.042(2) 0.0191(19) 0.049(2) -0.0083(18) 0.0123(18) 0.0011(17)
 F2 0.045(2) 0.0205(19) 0.048(2) 0.0096(18) 0.0150(18) -0.0021(17)
 O1 0.0401(18) 0.0226(17) 0.0406(19) 0.0034(16) 0.0132(16) -0.0026(15)
 O2 0.0432(18) 0.0170(16) 0.0450(18) -0.0022(15) 0.0168(15) 0.0006(14)
 O3 0.0431(18) 0.0159(16) 0.0403(18) -0.0040(14) 0.0177(15) -0.0019(14)
 N1 0.0402(14) 0.0158(13) 0.0385(14) -0.0001(11) 0.0168(12) 0.0002(12)
 N2 0.0409(13) 0.0136(12) 0.0371(13) -0.0010(11) 0.0177(11) -0.0004(11)
 C1 0.0395(15) 0.0170(13) 0.0375(15) 0.0009(12) 0.0163(13) 0.0012(12)
 C60 0.0425(16) 0.0161(15) 0.0399(16) -0.0023(14) 0.0178(14) -0.0003(13)
 C2 0.0395(17) 0.0179(15) 0.0375(17) 0.0012(14) 0.0157(15) 0.0013(14)
 C3 0.0396(17) 0.0180(15) 0.0375(17) 0.0025(14) 0.0157(15) 0.0013(14)
 C4 0.0399(17) 0.0189(15) 0.0379(17) 0.0022(15) 0.0150(15) 0.0011(14)
 C5 0.0394(17) 0.0191(16) 0.0384(17) 0.0019(15) 0.0153(15) 0.0006(14)
 C6 0.045(3) 0.028(3) 0.044(3) 0.006(3) 0.010(3) -0.009(2)
 C7 0.0408(15) 0.0162(14) 0.0392(15) -0.0007(13) 0.0172(14) 0.0003(13)
 C8 0.0415(14) 0.0156(13) 0.0394(14) -0.0011(12) 0.0176(12) 0.0003(12)
 C9 0.0422(15) 0.0161(14) 0.0413(15) -0.0014(12) 0.0176(13) 0.0002(12)
 C10 0.045(3) 0.016(3) 0.047(3) -0.003(2) 0.017(3) 0.003(2)
 C11 0.0424(15) 0.0159(13) 0.0387(15) -0.0029(12) 0.0178(13) -0.0008(12)
 C12 0.045(3) 0.014(3) 0.042(3) -0.003(2) 0.018(2) -0.006(2)
 C13 0.0418(14) 0.0147(12) 0.0364(13) -0.0021(11) 0.0181(12) -0.0002(12)
 C59 0.0396(16) 0.0201(15) 0.0388(16) 0.0024(14) 0.0146(14) -0.0001(13)
 C14 0.0413(14) 0.0148(12) 0.0374(13) -0.0012(11) 0.0179(12) 0.0000(11)
 C15 0.0424(13) 0.0134(12) 0.0341(13) -0.0020(12) 0.0178(12) 0.0002(11)
 C16 0.0439(15) 0.0136(13) 0.0322(15) -0.0010(13) 0.0174(13) 0.0006(12)
 C17 0.0451(17) 0.0142(15) 0.0321(17) -0.0013(15) 0.0164(15) 0.0013(14)
 C18 0.0445(17) 0.0144(15) 0.0322(17) -0.0009(15) 0.0172(15) 0.0014(14)
 C19 0.0455(18) 0.0146(16) 0.0327(18) -0.0013(15) 0.0156(16) 0.0014(15)
 C20 0.0454(19) 0.0151(16) 0.0336(18) -0.0011(16) 0.0153(16) 0.0017(15)
 C21 0.0451(18) 0.0150(16) 0.0328(18) -0.0009(15) 0.0162(16) 0.0019(15)
 C22 0.0415(13) 0.0130(12) 0.0355(13) -0.0029(11) 0.0179(12) 0.0000(11)
 C23 0.0417(15) 0.0134(14) 0.0366(15) -0.0052(13) 0.0175(13) 0.0008(13)
 C24 0.0423(18) 0.0147(16) 0.0373(17) -0.0065(15) 0.0168(15) 0.0013(15)
 C25 0.0420(17) 0.0137(16) 0.0376(17) -0.0063(15) 0.0169(15) 0.0010(15)
 C26 0.0429(18) 0.0149(17) 0.0391(18) -0.0068(15) 0.0160(16) 0.0011(15)
 C27 0.0433(19) 0.0159(17) 0.0398(19) -0.0068(16) 0.0159(16) 0.0020(15)
 C28 0.0430(19) 0.0159(17) 0.0390(18) -0.0067(16) 0.0160(16) 0.0022(15)
 B3 0.0408(14) 0.0150(13) 0.0399(14) -0.0008(12) 0.0166(12) -0.0001(12)
 F3 0.046(2) 0.028(2) 0.048(2) -0.0146(18) 0.0147(19) 0.0045(18)
 F4 0.045(2) 0.0194(19) 0.051(2) 0.0047(18) 0.0110(19) -0.0003(17)
 O4 0.0448(18) 0.0167(17) 0.0424(18) -0.0042(15) 0.0151(16) -0.0019(14)
 O5 0.0448(18) 0.0176(17) 0.0469(18) -0.0023(16) 0.0131(16) 0.0009(15)
 O6 0.0406(18) 0.0216(17) 0.0404(19) -0.0052(16) 0.0159(16) 0.0001(15)
 N3 0.0416(13) 0.0153(12) 0.0382(13) -0.0010(11) 0.0173(12) 0.0002(11)
 N4 0.0412(14) 0.0174(13) 0.0389(14) -0.0033(12) 0.0166(12) 0.0008(12)
 C29 0.0423(13) 0.0146(12) 0.0360(13) 0.0006(11) 0.0178(12) -0.0003(12)
 C30 0.0430(13) 0.0147(12) 0.0354(13) 0.0005(11) 0.0182(12) 0.0002(11)
 C31 0.0425(14) 0.0158(13) 0.0376(13) -0.0010(12) 0.0173(12) 0.0000(12)
 C32 0.0419(14) 0.0160(13) 0.0382(13) -0.0015(12) 0.0173(12) 0.0005(12)
 C33 0.0445(15) 0.0154(13) 0.0341(15) 0.0009(13) 0.0183(13) 0.0008(12)
 C34 0.0455(17) 0.0165(15) 0.0338(17) 0.0008(15) 0.0186(15) 0.0014(15)
 C35 0.0452(17) 0.0155(15) 0.0346(17) 0.0014(15) 0.0181(15) 0.0010(14)
 C36 0.0464(18) 0.0169(16) 0.0346(18) 0.0007(15) 0.0173(16) 0.0014(15)
 C37 0.0457(19) 0.0172(16) 0.0349(18) 0.0005(15) 0.0182(16) 0.0008(15)
 C38 0.0453(18) 0.0160(16) 0.0346(18) 0.0007(15) 0.0188(16) 0.0008(15)
 C39 0.0434(15) 0.0171(14) 0.0401(15) -0.0027(13) 0.0162(13) -0.0009(12)
 C40 0.046(3) 0.017(3) 0.044(3) -0.005(2) 0.015(3) -0.004(2)
 C41 0.0437(16) 0.0177(15) 0.0414(16) -0.0030(14) 0.0156(14) 0.0000(14)
 C42 0.0434(15) 0.0180(14) 0.0427(15) -0.0026(13) 0.0152(13) 0.0007(12)
 C43 0.047(3) 0.017(3) 0.049(3) 0.000(2) 0.012(3) 0.002(2)
 C44 0.0423(14) 0.0176(13) 0.0402(14) -0.0023(12) 0.0160(12) 0.0007(12)
 C45 0.0416(16) 0.0175(14) 0.0397(15) -0.0029(13) 0.0161(14) 0.0011(13)
 C46 0.0400(15) 0.0177(14) 0.0374(15) -0.0038(13) 0.0165(13) 0.0014(12)
 C47 0.0401(17) 0.0189(15) 0.0373(17) -0.0045(15) 0.0168(15) 0.0020(14)
 C48 0.0395(17) 0.0180(15) 0.0369(17) -0.0036(15) 0.0162(15) 0.0018(14)
 C49 0.0398(17) 0.0184(16) 0.0373(17) -0.0042(15) 0.0160(15) 0.0016(14)
 C50 0.0404(17) 0.0195(16) 0.0379(17) -0.0042(15) 0.0168(15) 0.0018(14)
 C51 0.0401(16) 0.0197(15) 0.0382(16) -0.0046(14) 0.0164(14) 0.0013(13)
 C52 0.044(3) 0.029(3) 0.045(3) -0.006(3) 0.015(3) -0.005(2)
 C53 0.0432(15) 0.0147(14) 0.0362(15) 0.0022(13) 0.0168(13) -0.0003(13)
 C54 0.0441(18) 0.0154(16) 0.0371(17) 0.0024(15) 0.0162(15) 0.0004(15)
 C55 0.0440(18) 0.0158(16) 0.0375(17) 0.0027(15) 0.0161(15) -0.0007(15)
 C56 0.0453(19) 0.0167(17) 0.0384(18) 0.0031(16) 0.0148(16) -0.0007(15)
 C57 0.0458(19) 0.0164(17) 0.0384(19) 0.0029(16) 0.0147(17) 0.0003(16)
 C58 0.0452(19) 0.0159(17) 0.0378(18) 0.0025(16) 0.0155(16) 0.0011(16)
 B1 0.0420(14) 0.0171(13) 0.0405(14) -0.0031(12) 0.0160(12) 0.0008(12)

_geom_special_details
;
 All esds (except the esd in the dihedral angle between two l.s. planes)
 are estimated using the full covariance matrix.  The cell esds are taken
 into account individually in the estimation of esds in distances, angles
 and torsion angles; correlations between esds in cell parameters are only
 used when they are defined by crystal symmetry.  An approximate (isotropic)
 treatment of cell esds is used for estimating esds involving l.s. planes.
;
loop_
  _geom_bond_atom_site_label_1
  _geom_bond_atom_site_label_2
  _geom_bond_distance
  _geom_bond_site_symmetry_2
  _geom_bond_publ_flag
 F1 B3 1.373(12) . ?
 F2 B3 1.383(12) . ?
 O1 C6 1.416(10) . ?
 O1 C59 1.351(11) . ?
 O2 C9 1.353(11) . ?
 O2 C10 1.414(10) . ?
 O3 C11 1.336(11) . ?
 O3 C12 1.437(9) . ?
 N1 C1 1.435(11) . ?
 N1 C7 1.302(10) . ?
 N1 B3 1.615(12) . ?
 N2 C14 1.356(10) . ?
 N2 C22 1.402(11) . ?
 N2 B3 1.560(12) . ?
 C1 C2 1.369(11) . ?
 C1 C3 1.408(13) . ?
 C60 H60 0.9500 . ?
 C60 C9 1.380(13) . ?
 C60 C11 1.392(12) . ?
 C2 H2 0.9500 . ?
 C2 C5 1.391(12) . ?
 C3 H3 0.9500 . ?
 C3 C4 1.354(12) . ?
 C4 H4 0.9500 . ?
 C4 C59 1.411(12) . ?
 C5 H5 0.9500 . ?
 C5 C59 1.380(13) . ?
 C6 H6A 0.9800 . ?
 C6 H6B 0.9800 . ?
 C6 H6C 0.9800 . ?
 C7 H7 0.9500 . ?
 C7 C8 1.410(12) . ?
 C8 C9 1.412(11) . ?
 C8 C14 1.418(12) . ?
 C10 H10A 0.9800 . ?
 C10 H10B 0.9800 . ?
 C10 H10C 0.9800 . ?
 C11 C13 1.428(10) . ?
 C12 H12A 0.9800 . ?
 C12 H12B 0.9800 . ?
 C12 H12C 0.9800 . ?
 C13 C14 1.376(12) . ?
 C13 C15 1.452(11) . ?
 C15 C16 1.464(13) . ?
 C15 C22 1.404(11) . ?
 C16 C17 1.418(12) . ?
 C16 C18 1.403(12) . ?
 C17 H17 0.9500 . ?
 C17 C19 1.373(12) . ?
 C18 H18 0.9500 . ?
 C18 C21 1.364(12) . ?
 C19 H19 0.9500 . ?
 C19 C20 1.413(12) . ?
 C20 H20 0.9500 . ?
 C20 C21 1.378(12) . ?
 C21 H21 0.9500 . ?
 C22 C23 1.466(10) . ?
 C23 C24 1.397(13) . ?
 C23 C25 1.404(11) . ?
 C24 H24 0.9500 . ?
 C24 C28 1.389(11) . ?
 C25 H25 0.9500 . ?
 C25 C26 1.403(11) . ?
 C26 H26 0.9500 . ?
 C26 C27 1.345(13) . ?
 C27 H27 0.9500 . ?
 C27 C28 1.397(12) . ?
 C28 H28 0.9500 . ?
 F3 B1 1.362(12) . ?
 F4 B1 1.408(12) . ?
 O4 C39 1.322(11) . ?
 O4 C40 1.421(10) . ?
 O5 C42 1.329(11) . ?
 O5 C43 1.457(10) . ?
 O6 C51 1.348(11) . ?
 O6 C52 1.452(10) . ?
 N3 C29 1.384(12) . ?
 N3 C32 1.385(10) . ?
 N3 B1 1.537(12) . ?
 N4 C45 1.325(11) . ?
 N4 C46 1.436(11) . ?
 N4 B1 1.612(12) . ?
 C29 C30 1.388(11) . ?
 C29 C53 1.491(10) . ?
 C30 C31 1.442(12) . ?
 C30 C33 1.466(13) . ?
 C31 C32 1.383(13) . ?
 C31 C39 1.451(10) . ?
 C32 C44 1.393(13) . ?
 C33 C34 1.401(12) . ?
 C33 C35 1.407(11) . ?
 C34 H34 0.9500 . ?
 C34 C36 1.359(13) . ?
 C35 H35 0.9500 . ?
 C35 C38 1.377(13) . ?
 C36 H36 0.9500 . ?
 C36 C37 1.401(12) . ?
 C37 H37 0.9500 . ?
 C37 C38 1.385(12) . ?
 C38 H38 0.9500 . ?
 C39 C41 1.395(13) . ?
 C40 H40A 0.9800 . ?
 C40 H40B 0.9800 . ?
 C40 H40C 0.9800 . ?
 C41 H41 0.9500 . ?
 C41 C42 1.362(13) . ?
 C42 C44 1.466(11) . ?
 C43 H43A 0.9800 . ?
 C43 H43B 0.9800 . ?
 C43 H43C 0.9800 . ?
 C44 C45 1.383(13) . ?
 C45 H45 0.9500 . ?
 C46 C47 1.413(12) . ?
 C46 C48 1.383(12) . ?
 C47 H47 0.9500 . ?
 C47 C50 1.373(12) . ?
 C48 H48 0.9500 . ?
 C48 C49 1.379(12) . ?
 C49 H49 0.9500 . ?
 C49 C51 1.401(12) . ?
 C50 H50 0.9500 . ?
 C50 C51 1.401(12) . ?
 C52 H52A 0.9800 . ?
 C52 H52B 0.9800 . ?
 C52 H52C 0.9800 . ?
 C53 C54 1.404(12) . ?
 C53 C55 1.418(11) . ?
 C54 H54 0.9500 . ?
 C54 C58 1.411(11) . ?
 C55 H55 0.9500 . ?
 C55 C56 1.406(11) . ?
 C56 H56 0.9500 . ?
 C56 C57 1.374(13) . ?
 C57 H57 0.9500 . ?
 C57 C58 1.379(12) . ?
 C58 H58 0.9500 . ?

loop_
  _geom_angle_atom_site_label_1
  _geom_angle_atom_site_label_2
  _geom_angle_atom_site_label_3
  _geom_angle
  _geom_angle_site_symmetry_1
  _geom_angle_site_symmetry_3
  _geom_angle_publ_flag
 C59 O1 C6 117.5(7) . . ?
 C9 O2 C10 118.5(7) . . ?
 C11 O3 C12 118.0(6) . . ?
 C1 N1 B3 118.0(6) . . ?
 C7 N1 C1 117.2(7) . . ?
 C7 N1 B3 124.6(7) . . ?
 C14 N2 C22 107.0(7) . . ?
 C14 N2 B3 121.6(7) . . ?
 C22 N2 B3 131.0(7) . . ?
 C2 C1 N1 122.1(8) . . ?
 C2 C1 C3 118.5(8) . . ?
 C3 C1 N1 119.3(7) . . ?
 C9 C60 H60 118.9 . . ?
 C9 C60 C11 122.2(8) . . ?
 C11 C60 H60 118.9 . . ?
 C1 C2 H2 119.5 . . ?
 C1 C2 C5 121.0(8) . . ?
 C5 C2 H2 119.5 . . ?
 C1 C3 H3 119.3 . . ?
 C4 C3 C1 121.4(8) . . ?
 C4 C3 H3 119.3 . . ?
 C3 C4 H4 120.2 . . ?
 C3 C4 C59 119.6(8) . . ?
 C59 C4 H4 120.2 . . ?
 C2 C5 H5 120.0 . . ?
 C59 C5 C2 119.9(8) . . ?
 C59 C5 H5 120.0 . . ?
 O1 C6 H6A 109.5 . . ?
 O1 C6 H6B 109.5 . . ?
 O1 C6 H6C 109.5 . . ?
 H6A C6 H6B 109.5 . . ?
 H6A C6 H6C 109.5 . . ?
 H6B C6 H6C 109.5 . . ?
 N1 C7 H7 118.4 . . ?
 N1 C7 C8 123.1(8) . . ?
 C8 C7 H7 118.4 . . ?
 C7 C8 C9 124.5(8) . . ?
 C7 C8 C14 117.8(7) . . ?
 C9 C8 C14 117.6(8) . . ?
 O2 C9 C60 124.3(7) . . ?
 O2 C9 C8 116.1(8) . . ?
 C60 C9 C8 119.7(8) . . ?
 O2 C10 H10A 109.5 . . ?
 O2 C10 H10B 109.5 . . ?
 O2 C10 H10C 109.5 . . ?
 H10A C10 H10B 109.5 . . ?
 H10A C10 H10C 109.5 . . ?
 H10B C10 H10C 109.5 . . ?
 O3 C11 C60 123.6(7) . . ?
 O3 C11 C13 116.9(7) . . ?
 C60 C11 C13 119.5(8) . . ?
 O3 C12 H12A 109.5 . . ?
 O3 C12 H12B 109.5 . . ?
 O3 C12 H12C 109.5 . . ?
 H12A C12 H12B 109.5 . . ?
 H12A C12 H12C 109.5 . . ?
 H12B C12 H12C 109.5 . . ?
 C11 C13 C15 135.9(8) . . ?
 C14 C13 C11 117.6(8) . . ?
 C14 C13 C15 106.4(7) . . ?
 O1 C59 C4 115.1(8) . . ?
 O1 C59 C5 125.5(8) . . ?
 C5 C59 C4 119.4(8) . . ?
 N2 C14 C8 125.0(8) . . ?
 N2 C14 C13 111.6(7) . . ?
 C13 C14 C8 123.4(7) . . ?
 C13 C15 C16 128.1(7) . . ?
 C22 C15 C13 105.5(7) . . ?
 C22 C15 C16 126.4(7) . . ?
 C17 C16 C15 120.4(7) . . ?
 C18 C16 C15 123.3(7) . . ?
 C18 C16 C17 116.3(8) . . ?
 C16 C17 H17 118.9 . . ?
 C19 C17 C16 122.3(8) . . ?
 C19 C17 H17 118.9 . . ?
 C16 C18 H18 119.1 . . ?
 C21 C18 C16 121.9(8) . . ?
 C21 C18 H18 119.1 . . ?
 C17 C19 H19 120.4 . . ?
 C17 C19 C20 119.1(8) . . ?
 C20 C19 H19 120.4 . . ?
 C19 C20 H20 120.4 . . ?
 C21 C20 C19 119.1(8) . . ?
 C21 C20 H20 120.4 . . ?
 C18 C21 C20 121.2(8) . . ?
 C18 C21 H21 119.4 . . ?
 C20 C21 H21 119.4 . . ?
 N2 C22 C15 109.4(7) . . ?
 N2 C22 C23 123.1(7) . . ?
 C15 C22 C23 127.5(8) . . ?
 C24 C23 C22 120.1(7) . . ?
 C24 C23 C25 117.3(7) . . ?
 C25 C23 C22 122.6(8) . . ?
 C23 C24 H24 119.1 . . ?
 C28 C24 C23 121.8(8) . . ?
 C28 C24 H24 119.1 . . ?
 C23 C25 H25 120.0 . . ?
 C26 C25 C23 120.0(8) . . ?
 C26 C25 H25 120.0 . . ?
 C25 C26 H26 119.3 . . ?
 C27 C26 C25 121.5(8) . . ?
 C27 C26 H26 119.3 . . ?
 C26 C27 H27 120.1 . . ?
 C26 C27 C28 119.7(8) . . ?
 C28 C27 H27 120.1 . . ?
 C24 C28 C27 119.4(8) . . ?
 C24 C28 H28 120.3 . . ?
 C27 C28 H28 120.3 . . ?
 F1 B3 F2 111.3(7) . . ?
 F1 B3 N1 105.7(7) . . ?
 F1 B3 N2 112.8(8) . . ?
 F2 B3 N1 108.9(7) . . ?
 F2 B3 N2 110.5(8) . . ?
 N2 B3 N1 107.5(6) . . ?
 C39 O4 C40 117.9(7) . . ?
 C42 O5 C43 116.1(7) . . ?
 C51 O6 C52 116.9(7) . . ?
 C29 N3 C32 106.3(7) . . ?
 C29 N3 B1 131.5(7) . . ?
 C32 N3 B1 121.2(7) . . ?
 C45 N4 C46 117.2(7) . . ?
 C45 N4 B1 123.5(7) . . ?
 C46 N4 B1 119.1(6) . . ?
 N3 C29 C30 111.4(7) . . ?
 N3 C29 C53 121.9(7) . . ?
 C30 C29 C53 126.7(8) . . ?
 C29 C30 C31 104.9(8) . . ?
 C29 C30 C33 128.5(8) . . ?
 C31 C30 C33 126.6(7) . . ?
 C30 C31 C39 137.2(8) . . ?
 C32 C31 C30 107.5(7) . . ?
 C32 C31 C39 115.1(8) . . ?
 N3 C32 C44 123.1(8) . . ?
 C31 C32 N3 109.8(7) . . ?
 C31 C32 C44 127.1(8) . . ?
 C34 C33 C30 123.5(7) . . ?
 C34 C33 C35 116.5(8) . . ?
 C35 C33 C30 120.0(8) . . ?
 C33 C34 H34 118.7 . . ?
 C36 C34 C33 122.7(8) . . ?
 C36 C34 H34 118.7 . . ?
 C33 C35 H35 119.4 . . ?
 C38 C35 C33 121.3(8) . . ?
 C38 C35 H35 119.4 . . ?
 C34 C36 H36 120.0 . . ?
 C34 C36 C37 119.9(8) . . ?
 C37 C36 H36 120.0 . . ?
 C36 C37 H37 120.6 . . ?
 C38 C37 C36 118.9(8) . . ?
 C38 C37 H37 120.6 . . ?
 C35 C38 C37 120.7(8) . . ?
 C35 C38 H38 119.7 . . ?
 C37 C38 H38 119.7 . . ?
 O4 C39 C31 116.1(7) . . ?
 O4 C39 C41 124.6(7) . . ?
 C41 C39 C31 119.2(8) . . ?
 O4 C40 H40A 109.5 . . ?
 O4 C40 H40B 109.5 . . ?
 O4 C40 H40C 109.5 . . ?
 H40A C40 H40B 109.5 . . ?
 H40A C40 H40C 109.5 . . ?
 H40B C40 H40C 109.5 . . ?
 C39 C41 H41 118.0 . . ?
 C42 C41 C39 124.1(8) . . ?
 C42 C41 H41 118.0 . . ?
 O5 C42 C41 127.7(8) . . ?
 O5 C42 C44 113.7(8) . . ?
 C41 C42 C44 118.5(8) . . ?
 O5 C43 H43A 109.5 . . ?
 O5 C43 H43B 109.5 . . ?
 O5 C43 H43C 109.5 . . ?
 H43A C43 H43B 109.5 . . ?
 H43A C43 H43C 109.5 . . ?
 H43B C43 H43C 109.5 . . ?
 C32 C44 C42 115.7(8) . . ?
 C45 C44 C32 120.9(8) . . ?
 C45 C44 C42 123.4(8) . . ?
 N4 C45 C44 121.9(8) . . ?
 N4 C45 H45 119.1 . . ?
 C44 C45 H45 119.1 . . ?
 C47 C46 N4 119.7(7) . . ?
 C48 C46 N4 121.2(7) . . ?
 C48 C46 C47 119.2(8) . . ?
 C46 C47 H47 120.2 . . ?
 C50 C47 C46 119.7(8) . . ?
 C50 C47 H47 120.2 . . ?
 C46 C48 H48 119.5 . . ?
 C49 C48 C46 120.9(8) . . ?
 C49 C48 H48 119.5 . . ?
 C48 C49 H49 119.7 . . ?
 C48 C49 C51 120.5(8) . . ?
 C51 C49 H49 119.7 . . ?
 C47 C50 H50 119.4 . . ?
 C47 C50 C51 121.3(8) . . ?
 C51 C50 H50 119.4 . . ?
 O6 C51 C49 126.0(8) . . ?
 O6 C51 C50 115.4(7) . . ?
 C49 C51 C50 118.3(8) . . ?
 O6 C52 H52A 109.5 . . ?
 O6 C52 H52B 109.5 . . ?
 O6 C52 H52C 109.5 . . ?
 H52A C52 H52B 109.5 . . ?
 H52A C52 H52C 109.5 . . ?
 H52B C52 H52C 109.5 . . ?
 C54 C53 C29 119.6(7) . . ?
 C54 C53 C55 119.7(7) . . ?
 C55 C53 C29 120.7(8) . . ?
 C53 C54 H54 120.4 . . ?
 C53 C54 C58 119.2(8) . . ?
 C58 C54 H54 120.4 . . ?
 C53 C55 H55 120.1 . . ?
 C56 C55 C53 119.7(8) . . ?
 C56 C55 H55 120.1 . . ?
 C55 C56 H56 120.3 . . ?
 C57 C56 C55 119.5(8) . . ?
 C57 C56 H56 120.3 . . ?
 C56 C57 H57 119.0 . . ?
 C56 C57 C58 121.9(8) . . ?
 C58 C57 H57 119.0 . . ?
 C54 C58 H58 120.0 . . ?
 C57 C58 C54 120.0(8) . . ?
 C57 C58 H58 120.0 . . ?
 F3 B1 F4 109.7(7) . . ?
 F3 B1 N3 111.6(8) . . ?
 F3 B1 N4 109.1(8) . . ?
 F4 B1 N3 111.8(8) . . ?
 F4 B1 N4 105.9(7) . . ?
 N3 B1 N4 108.5(6) . . ?

loop_
  _geom_torsion_atom_site_label_1
  _geom_torsion_atom_site_label_2
  _geom_torsion_atom_site_label_3
  _geom_torsion_atom_site_label_4
  _geom_torsion
  _geom_torsion_site_symmetry_1
  _geom_torsion_site_symmetry_2
  _geom_torsion_site_symmetry_3
  _geom_torsion_site_symmetry_4
  _geom_torsion_publ_flag
 O3 C11 C13 C14 174.8(8) . . . . ?
 O3 C11 C13 C15 -0.7(15) . . . . ?
 N1 C1 C2 C5 -178.4(8) . . . . ?
 N1 C1 C3 C4 178.7(8) . . . . ?
 N1 C7 C8 C9 -178.0(9) . . . . ?
 N1 C7 C8 C14 -2.3(14) . . . . ?
 N2 C22 C23 C24 131.5(9) . . . . ?
 N2 C22 C23 C25 -49.2(12) . . . . ?
 C1 N1 C7 C8 174.0(8) . . . . ?
 C1 N1 B3 F1 -49.1(10) . . . . ?
 C1 N1 B3 F2 70.6(9) . . . . ?
 C1 N1 B3 N2 -169.7(7) . . . . ?
 C1 C2 C5 C59 -3.1(13) . . . . ?
 C1 C3 C4 C59 2.2(13) . . . . ?
 C60 C11 C13 C14 -2.6(13) . . . . ?
 C60 C11 C13 C15 -178.1(9) . . . . ?
 C2 C1 C3 C4 -4.6(13) . . . . ?
 C2 C5 C59 O1 -179.4(8) . . . . ?
 C2 C5 C59 C4 0.6(13) . . . . ?
 C3 C1 C2 C5 5.0(13) . . . . ?
 C3 C4 C59 O1 179.8(8) . . . . ?
 C3 C4 C59 C5 -0.2(13) . . . . ?
 C6 O1 C59 C4 179.0(8) . . . . ?
 C6 O1 C59 C5 -1.0(13) . . . . ?
 C7 N1 C1 C2 141.5(9) . . . . ?
 C7 N1 C1 C3 -41.9(11) . . . . ?
 C7 N1 B3 F1 126.4(9) . . . . ?
 C7 N1 B3 F2 -114.0(9) . . . . ?
 C7 N1 B3 N2 5.7(12) . . . . ?
 C7 C8 C9 O2 -3.3(14) . . . . ?
 C7 C8 C9 C60 176.8(9) . . . . ?
 C7 C8 C14 N2 0.8(14) . . . . ?
 C7 C8 C14 C13 -179.8(8) . . . . ?
 C9 C60 C11 O3 -177.2(9) . . . . ?
 C9 C60 C11 C13 0.1(13) . . . . ?
 C9 C8 C14 N2 176.9(8) . . . . ?
 C9 C8 C14 C13 -3.8(13) . . . . ?
 C10 O2 C9 C60 -8.4(13) . . . . ?
 C10 O2 C9 C8 171.7(8) . . . . ?
 C11 C60 C9 O2 -179.2(9) . . . . ?
 C11 C60 C9 C8 0.7(14) . . . . ?
 C11 C13 C14 N2 -176.0(8) . . . . ?
 C11 C13 C14 C8 4.5(13) . . . . ?
 C11 C13 C15 C16 -5.1(17) . . . . ?
 C11 C13 C15 C22 176.4(10) . . . . ?
 C12 O3 C11 C60 0.3(12) . . . . ?
 C12 O3 C11 C13 -177.0(8) . . . . ?
 C13 C15 C16 C17 -43.3(13) . . . . ?
 C13 C15 C16 C18 134.4(9) . . . . ?
 C13 C15 C22 N2 -1.6(9) . . . . ?
 C13 C15 C22 C23 177.7(9) . . . . ?
 C14 N2 C22 C15 2.0(9) . . . . ?
 C14 N2 C22 C23 -177.3(8) . . . . ?
 C14 N2 B3 F1 -122.9(8) . . . . ?
 C14 N2 B3 F2 111.8(9) . . . . ?
 C14 N2 B3 N1 -6.9(11) . . . . ?
 C14 C8 C9 O2 -179.1(8) . . . . ?
 C14 C8 C9 C60 1.0(13) . . . . ?
 C14 C13 C15 C16 179.1(8) . . . . ?
 C14 C13 C15 C22 0.5(9) . . . . ?
 C15 C13 C14 N2 0.7(10) . . . . ?
 C15 C13 C14 C8 -178.7(8) . . . . ?
 C15 C16 C17 C19 178.6(8) . . . . ?
 C15 C16 C18 C21 -179.0(8) . . . . ?
 C15 C22 C23 C24 -47.6(13) . . . . ?
 C15 C22 C23 C25 131.6(10) . . . . ?
 C16 C15 C22 N2 179.9(8) . . . . ?
 C16 C15 C22 C23 -0.8(14) . . . . ?
 C16 C17 C19 C20 -1.6(12) . . . . ?
 C16 C18 C21 C20 2.7(12) . . . . ?
 C17 C16 C18 C21 -1.2(12) . . . . ?
 C17 C19 C20 C21 2.9(12) . . . . ?
 C18 C16 C17 C19 0.7(12) . . . . ?
 C19 C20 C21 C18 -3.5(12) . . . . ?
 C22 N2 C14 C8 177.8(8) . . . . ?
 C22 N2 C14 C13 -1.7(10) . . . . ?
 C22 N2 B3 F1 65.4(12) . . . . ?
 C22 N2 B3 F2 -59.8(12) . . . . ?
 C22 N2 B3 N1 -178.5(8) . . . . ?
 C22 C15 C16 C17 134.9(9) . . . . ?
 C22 C15 C16 C18 -47.4(13) . . . . ?
 C22 C23 C24 C28 178.0(8) . . . . ?
 C22 C23 C25 C26 178.6(8) . . . . ?
 C23 C24 C28 C27 1.4(13) . . . . ?
 C23 C25 C26 C27 5.6(13) . . . . ?
 C24 C23 C25 C26 -2.1(12) . . . . ?
 C25 C23 C24 C28 -1.2(13) . . . . ?
 C25 C26 C27 C28 -5.4(14) . . . . ?
 C26 C27 C28 C24 2.0(13) . . . . ?
 B3 N1 C1 C2 -42.7(12) . . . . ?
 B3 N1 C1 C3 133.8(8) . . . . ?
 B3 N1 C7 C8 -1.5(14) . . . . ?
 B3 N2 C14 C8 4.4(14) . . . . ?
 B3 N2 C14 C13 -175.1(8) . . . . ?
 B3 N2 C22 C15 174.6(9) . . . . ?
 B3 N2 C22 C23 -4.7(14) . . . . ?
 O4 C39 C41 C42 -177.0(9) . . . . ?
 O5 C42 C44 C32 178.8(8) . . . . ?
 O5 C42 C44 C45 -1.4(13) . . . . ?
 N3 C29 C30 C31 0.2(10) . . . . ?
 N3 C29 C30 C33 -178.2(8) . . . . ?
 N3 C29 C53 C54 124.4(9) . . . . ?
 N3 C29 C53 C55 -55.0(12) . . . . ?
 N3 C32 C44 C42 176.3(8) . . . . ?
 N3 C32 C44 C45 -3.5(14) . . . . ?
 N4 C46 C47 C50 176.6(8) . . . . ?
 N4 C46 C48 C49 -176.6(8) . . . . ?
 C29 N3 C32 C31 -2.1(10) . . . . ?
 C29 N3 C32 C44 179.5(8) . . . . ?
 C29 N3 B1 F3 -57.6(12) . . . . ?
 C29 N3 B1 F4 65.7(12) . . . . ?
 C29 N3 B1 N4 -177.9(8) . . . . ?
 C29 C30 C31 C32 -1.5(10) . . . . ?
 C29 C30 C31 C39 173.0(11) . . . . ?
 C29 C30 C33 C34 -45.4(13) . . . . ?
 C29 C30 C33 C35 136.9(9) . . . . ?
 C29 C53 C54 C58 179.9(8) . . . . ?
 C29 C53 C55 C56 -179.8(8) . . . . ?
 C30 C29 C53 C54 -53.3(13) . . . . ?
 C30 C29 C53 C55 127.3(10) . . . . ?
 C30 C31 C32 N3 2.3(10) . . . . ?
 C30 C31 C32 C44 -179.4(9) . . . . ?
 C30 C31 C39 O4 1.8(16) . . . . ?
 C30 C31 C39 C41 179.6(10) . . . . ?
 C30 C33 C34 C36 -179.0(8) . . . . ?
 C30 C33 C35 C38 178.7(8) . . . . ?
 C31 C30 C33 C34 136.5(9) . . . . ?
 C31 C30 C33 C35 -41.2(13) . . . . ?
 C31 C32 C44 C42 -1.8(14) . . . . ?
 C31 C32 C44 C45 178.4(9) . . . . ?
 C31 C39 C41 C42 5.5(14) . . . . ?
 C32 N3 C29 C30 1.1(10) . . . . ?
 C32 N3 C29 C53 -176.9(8) . . . . ?
 C32 N3 B1 F3 109.3(9) . . . . ?
 C32 N3 B1 F4 -127.4(8) . . . . ?
 C32 N3 B1 N4 -10.9(11) . . . . ?
 C32 C31 C39 O4 176.0(8) . . . . ?
 C32 C31 C39 C41 -6.2(12) . . . . ?
 C32 C44 C45 N4 0.3(14) . . . . ?
 C33 C30 C31 C32 177.0(8) . . . . ?
 C33 C30 C31 C39 -8.5(17) . . . . ?
 C33 C34 C36 C37 0.6(13) . . . . ?
 C33 C35 C38 C37 0.3(12) . . . . ?
 C34 C33 C35 C38 0.9(12) . . . . ?
 C34 C36 C37 C38 0.6(12) . . . . ?
 C35 C33 C34 C36 -1.3(12) . . . . ?
 C36 C37 C38 C35 -1.0(12) . . . . ?
 C39 C31 C32 N3 -173.6(8) . . . . ?
 C39 C31 C32 C44 4.7(14) . . . . ?
 C39 C41 C42 O5 179.4(9) . . . . ?
 C39 C41 C42 C44 -2.3(14) . . . . ?
 C40 O4 C39 C31 -179.5(8) . . . . ?
 C40 O4 C39 C41 3.0(13) . . . . ?
 C41 C42 C44 C32 0.3(13) . . . . ?
 C41 C42 C44 C45 -179.9(9) . . . . ?
 C42 C44 C45 N4 -179.5(9) . . . . ?
 C43 O5 C42 C41 -4.7(14) . . . . ?
 C43 O5 C42 C44 177.0(8) . . . . ?
 C45 N4 C46 C47 -40.8(12) . . . . ?
 C45 N4 C46 C48 139.0(9) . . . . ?
 C45 N4 B1 F3 -113.5(9) . . . . ?
 C45 N4 B1 F4 128.4(8) . . . . ?
 C45 N4 B1 N3 8.2(12) . . . . ?
 C46 N4 C45 C44 171.1(8) . . . . ?
 C46 N4 B1 F3 72.1(10) . . . . ?
 C46 N4 B1 F4 -45.9(10) . . . . ?
 C46 N4 B1 N3 -166.1(7) . . . . ?
 C46 C47 C50 C51 3.2(13) . . . . ?
 C46 C48 C49 C51 -3.2(13) . . . . ?
 C47 C46 C48 C49 3.2(13) . . . . ?
 C47 C50 C51 O6 -178.7(8) . . . . ?
 C47 C50 C51 C49 -3.2(13) . . . . ?
 C48 C46 C47 C50 -3.2(13) . . . . ?
 C48 C49 C51 O6 178.2(8) . . . . ?
 C48 C49 C51 C50 3.1(13) . . . . ?
 C52 O6 C51 C49 8.0(13) . . . . ?
 C52 O6 C51 C50 -176.8(8) . . . . ?
 C53 C29 C30 C31 178.1(9) . . . . ?
 C53 C29 C30 C33 -0.3(15) . . . . ?
 C53 C54 C58 C57 0.8(14) . . . . ?
 C53 C55 C56 C57 -1.0(13) . . . . ?
 C54 C53 C55 C56 0.8(13) . . . . ?
 C55 C53 C54 C58 -0.6(13) . . . . ?
 C55 C56 C57 C58 1.2(14) . . . . ?
 C56 C57 C58 C54 -1.1(14) . . . . ?
 B1 N3 C29 C30 169.5(9) . . . . ?
 B1 N3 C29 C53 -8.5(14) . . . . ?
 B1 N3 C32 C31 -172.0(8) . . . . ?
 B1 N3 C32 C44 9.6(13) . . . . ?
 B1 N4 C45 C44 -3.4(14) . . . . ?
 B1 N4 C46 C47 133.9(9) . . . . ?
 B1 N4 C46 C48 -46.3(12) . . . . ?

_smtbx_masks_special_details       ?
loop_
  _smtbx_masks_void_nr
  _smtbx_masks_void_average_x
  _smtbx_masks_void_average_y
  _smtbx_masks_void_average_z
  _smtbx_masks_void_volume
  _smtbx_masks_void_count_electrons
  _smtbx_masks_void_content
 1 -0.006 0.250 0.489 126.8 40.5 ?
 2 -0.006 0.750 -0.011 126.8 40.5 ?

_shelx_res_file
;
TITL 20gtu135_bc_eo_60_0ma_a.res in Pc
    20gtu135_bc_eo_60_0ma.res
    created by SHELXL-2019/3 at 16:55:30 on 25-Sep-2024
CELL 0.71073 12.8413 27.6743 7.7141 90 105.021 90
ZERR 4 0.0045 0.0098 0.0027 0 0.005 0
LATT -1
SYMM +X,-Y,0.5+Z
SFAC C H B F N O
UNIT 120 100 4 8 8 12
SIMU 0.05 0.1 2
SIMU 0.001 0.002 2

L.S. 10
PLAN  2
SIZE 0.108 0.217 0.321
TEMP -100.14
CONF
BOND
list 4
MORE -1
BOND $H
ABIN
fmap 2 53
acta
OMIT -4 7 5
OMIT -4 13 5
OMIT -3 0 0
OMIT -1 6 4
OMIT -1 13 3
OMIT 1 6 -4
OMIT 1 13 -3
OMIT 4 7 -5
OMIT 4 13 -5
REM <olex2.extras>
REM <HklSrc "%.\\20gtu135_bc_eo_60_0ma.hkl">
REM </olex2.extras>

WGHT    0.196700    5.612400
FVAR       0.47341
F1    4    0.711974    0.662619    0.554248    11.00000    0.04246    0.01909 =
         0.04871   -0.00832    0.01232    0.00107
F2    4    0.700106    0.660605    0.254834    11.00000    0.04481    0.02048 =
         0.04821    0.00964    0.01498   -0.00207
O1    6    1.213459    0.680113    0.726127    11.00000    0.04008    0.02262 =
         0.04058    0.00343    0.01319   -0.00256
O2    6    0.798633    0.451128    0.423919    11.00000    0.04320    0.01698 =
         0.04500   -0.00220    0.01681    0.00055
O3    6    0.410762    0.456797    0.284915    11.00000    0.04312    0.01585 =
         0.04027   -0.00400    0.01766   -0.00192
N1    5    0.807132    0.599431    0.450925    11.00000    0.04016    0.01577 =
         0.03851   -0.00015    0.01677    0.00018
N2    5    0.600799    0.599993    0.372009    11.00000    0.04090    0.01357 =
         0.03707   -0.00101    0.01767   -0.00038
C1    1    0.910561    0.621909    0.516969    11.00000    0.03945    0.01696 =
         0.03747    0.00091    0.01634    0.00119
C60   1    0.603992    0.451935    0.351570    11.00000    0.04247    0.01611 =
         0.03990   -0.00234    0.01779   -0.00027
AFIX  43
H60   2    0.601476    0.417626    0.349550    11.00000   -1.20000
AFIX   0
C2    1    0.937306    0.663956    0.445592    11.00000    0.03952    0.01791 =
         0.03752    0.00119    0.01569    0.00125
AFIX  43
H2    2    0.885621    0.679402    0.351251    11.00000   -1.20000
AFIX   0
C3    1    0.985278    0.601714    0.665907    11.00000    0.03963    0.01802 =
         0.03751    0.00251    0.01568    0.00127
AFIX  43
H3    2    0.965669    0.573861    0.722163    11.00000   -1.20000
AFIX   0
C4    1    1.084522    0.621168    0.730644    11.00000    0.03989    0.01895 =
         0.03792    0.00215    0.01504    0.00113
AFIX  43
H4    2    1.134773    0.606400    0.828690    11.00000   -1.20000
AFIX   0
C5    1    1.038992    0.684409    0.509074    11.00000    0.03945    0.01913 =
         0.03844    0.00195    0.01531    0.00055
AFIX  43
H5    2    1.057560    0.712748    0.454323    11.00000   -1.20000
AFIX   0
C6    1    1.246861    0.722056    0.650261    11.00000    0.04486    0.02772 =
         0.04398    0.00644    0.00998   -0.00867
AFIX 137
H6A   2    1.232090    0.718080    0.519905    11.00000   -1.50000
H6B   2    1.324348    0.726983    0.701185    11.00000   -1.50000
H6C   2    1.207269    0.750142    0.677171    11.00000   -1.50000
AFIX   0
C7    1    0.804884    0.552432    0.442142    11.00000    0.04081    0.01622 =
         0.03920   -0.00073    0.01715    0.00028
AFIX  43
H7    2    0.871440    0.535457    0.468216    11.00000   -1.20000
AFIX   0
C8    1    0.708357    0.525548    0.395770    11.00000    0.04145    0.01560 =
         0.03939   -0.00114    0.01762    0.00030
C9    1    0.703044    0.474597    0.390171    11.00000    0.04222    0.01611 =
         0.04131   -0.00143    0.01764    0.00023
C10   1    0.799208    0.400337    0.443738    11.00000    0.04531    0.01621 =
         0.04744   -0.00327    0.01705    0.00287
AFIX 137
H10A  2    0.756196    0.385597    0.332657    11.00000   -1.50000
H10B  2    0.768318    0.391772    0.543233    11.00000   -1.50000
H10C  2    0.873507    0.388432    0.469064    11.00000   -1.50000
AFIX   0
C11   1    0.507642    0.477664    0.315494    11.00000    0.04241    0.01595 =
         0.03866   -0.00295    0.01779   -0.00082
C12   1    0.406311    0.404944    0.290471    11.00000    0.04532    0.01438 =
         0.04228   -0.00289    0.01760   -0.00603
AFIX 137
H12A  2    0.436543    0.391404    0.196664    11.00000   -1.50000
H12B  2    0.331162    0.394556    0.270377    11.00000   -1.50000
H12C  2    0.448193    0.393516    0.408159    11.00000   -1.50000
AFIX   0
C13   1    0.510259    0.529262    0.317912    11.00000    0.04178    0.01472 =
         0.03637   -0.00210    0.01807   -0.00018
C59   1    1.112903    0.663507    0.651661    11.00000    0.03956    0.02005 =
         0.03881    0.00239    0.01460   -0.00014
C14   1    0.609738    0.551290    0.363649    11.00000    0.04126    0.01477 =
         0.03741   -0.00119    0.01785    0.00001
C15   1    0.430811    0.567729    0.292967    11.00000    0.04242    0.01342 =
         0.03415   -0.00199    0.01777    0.00018
C16   1    0.313149    0.563442    0.240899    11.00000    0.04387    0.01358 =
         0.03220   -0.00097    0.01741    0.00060
C17   1    0.261447    0.531425    0.101520    11.00000    0.04506    0.01422 =
         0.03210   -0.00128    0.01637    0.00128
AFIX  43
H17   2    0.304354    0.513444    0.041000    11.00000   -1.20000
AFIX   0
C18   1    0.245717    0.588580    0.326686    11.00000    0.04453    0.01443 =
         0.03219   -0.00091    0.01723    0.00144
AFIX  43
H18   2    0.277097    0.609930    0.422412    11.00000   -1.20000
AFIX   0
C19   1    0.151521    0.525512    0.051008    11.00000    0.04547    0.01456 =
         0.03271   -0.00132    0.01562    0.00140
AFIX  43
H19   2    0.118975    0.504400   -0.044836    11.00000   -1.20000
AFIX   0
C20   1    0.087463    0.551249    0.143486    11.00000    0.04538    0.01514 =
         0.03357   -0.00112    0.01527    0.00167
AFIX  43
H20   2    0.011617    0.546553    0.114270    11.00000   -1.20000
AFIX   0
C21   1    0.136430    0.583245    0.276589    11.00000    0.04508    0.01496 =
         0.03278   -0.00092    0.01624    0.00191
AFIX  43
H21   2    0.093263    0.601926    0.334504    11.00000   -1.20000
AFIX   0
C22   1    0.490397    0.610824    0.324865    11.00000    0.04154    0.01296 =
         0.03546   -0.00294    0.01795    0.00000
C23   1    0.448513    0.660350    0.310991    11.00000    0.04167    0.01339 =
         0.03662   -0.00515    0.01752    0.00076
C24   1    0.368284    0.674541    0.159993    11.00000    0.04230    0.01474 =
         0.03731   -0.00650    0.01679    0.00128
AFIX  43
H24   2    0.343135    0.652023    0.065445    11.00000   -1.20000
AFIX   0
C25   1    0.484918    0.695012    0.445985    11.00000    0.04198    0.01368 =
         0.03758   -0.00635    0.01686    0.00098
AFIX  43
H25   2    0.537658    0.686534    0.552710    11.00000   -1.20000
AFIX   0
C26   1    0.443462    0.742174    0.423392    11.00000    0.04293    0.01494 =
         0.03909   -0.00676    0.01599    0.00109
AFIX  43
H26   2    0.473256    0.766050    0.510643    11.00000   -1.20000
AFIX   0
C27   1    0.362509    0.754334    0.281011    11.00000    0.04325    0.01586 =
         0.03983   -0.00679    0.01591    0.00196
AFIX  43
H27   2    0.331457    0.785672    0.273421    11.00000   -1.20000
AFIX   0
C28   1    0.324256    0.720686    0.144286    11.00000    0.04299    0.01592 =
         0.03899   -0.00666    0.01603    0.00217
AFIX  43
H28   2    0.268618    0.729291    0.041471    11.00000   -1.20000
AFIX   0
B3    3    0.701613    0.633605    0.406314    11.00000    0.04080    0.01499 =
         0.03986   -0.00076    0.01655   -0.00006

F3    4    0.310794    0.840485    0.537456    11.00000    0.04555    0.02770 =
         0.04764   -0.01457    0.01465    0.00454
F4    4    0.280479    0.833875    0.812987    11.00000    0.04514    0.01937 =
         0.05089    0.00467    0.01096   -0.00031
O4    6    0.587012    1.041762    0.870330    11.00000    0.04476    0.01669 =
         0.04237   -0.00425    0.01508   -0.00194
O5    6    0.202481    1.046859    0.615233    11.00000    0.04485    0.01762 =
         0.04686   -0.00227    0.01313    0.00088
O6    6   -0.220292    0.820014    0.470964    11.00000    0.04056    0.02157 =
         0.04038   -0.00522    0.01588    0.00012
N3    5    0.397029    0.898689    0.758836    11.00000    0.04164    0.01529 =
         0.03819   -0.00102    0.01725    0.00018
N4    5    0.192989    0.899270    0.623352    11.00000    0.04118    0.01738 =
         0.03894   -0.00332    0.01659    0.00079
C29   1    0.505735    0.888388    0.822552    11.00000    0.04229    0.01461 =
         0.03599    0.00065    0.01779   -0.00030
C30   1    0.567303    0.930257    0.849322    11.00000    0.04304    0.01467 =
         0.03539    0.00050    0.01823    0.00018
C31   1    0.490387    0.969039    0.798784    11.00000    0.04252    0.01582 =
         0.03755   -0.00100    0.01731    0.00000
C32   1    0.389131    0.948449    0.741196    11.00000    0.04187    0.01599 =
         0.03820   -0.00147    0.01728    0.00050
C33   1    0.684866    0.935028    0.910474    11.00000    0.04449    0.01539 =
         0.03409    0.00089    0.01834    0.00083
C34   1    0.748725    0.909129    1.055603    11.00000    0.04547    0.01646 =
         0.03384    0.00078    0.01860    0.00136
AFIX  43
H34   2    0.714619    0.886902    1.117053    11.00000   -1.20000
AFIX   0
C35   1    0.738844    0.968224    0.826250    11.00000    0.04519    0.01549 =
         0.03457    0.00142    0.01809    0.00100
AFIX  43
H35   2    0.698554    0.986887    0.728322    11.00000   -1.20000
AFIX   0
C36   1    0.857463    0.914525    1.111987    11.00000    0.04638    0.01688 =
         0.03456    0.00072    0.01729    0.00144
AFIX  43
H36   2    0.897924    0.896059    1.210347    11.00000   -1.20000
AFIX   0
C37   1    0.909868    0.947357    1.024901    11.00000    0.04571    0.01724 =
         0.03491    0.00047    0.01820    0.00076
AFIX  43
H37   2    0.985937    0.951146    1.062583    11.00000   -1.20000
AFIX   0
C38   1    0.848914    0.974190    0.882983    11.00000    0.04525    0.01604 =
         0.03455    0.00071    0.01876    0.00077
AFIX  43
H38   2    0.883402    0.996943    0.824183    11.00000   -1.20000
AFIX   0
C39   1    0.491719    1.021423    0.805369    11.00000    0.04336    0.01708 =
         0.04006   -0.00275    0.01623   -0.00085
C40   1    0.591792    1.093016    0.880582    11.00000    0.04591    0.01691 =
         0.04435   -0.00487    0.01546   -0.00443
AFIX 137
H40A  2    0.562127    1.106725    0.760801    11.00000   -1.50000
H40B  2    0.666969    1.103268    0.926328    11.00000   -1.50000
H40C  2    0.549575    1.104399    0.961688    11.00000   -1.50000
AFIX   0
C41   1    0.395731    1.046751    0.738571    11.00000    0.04371    0.01773 =
         0.04144   -0.00295    0.01563    0.00000
AFIX  43
H41   2    0.399224    1.081005    0.734250    11.00000   -1.20000
AFIX   0
C42   1    0.297302    1.025403    0.679158    11.00000    0.04344    0.01804 =
         0.04275   -0.00260    0.01515    0.00075
C43   1    0.202845    1.099480    0.621064    11.00000    0.04673    0.01683 =
         0.04903    0.00033    0.01198    0.00230
AFIX 137
H43A  2    0.131783    1.111675    0.556174    11.00000   -1.50000
H43B  2    0.257637    1.111884    0.564711    11.00000   -1.50000
H43C  2    0.219360    1.110278    0.746231    11.00000   -1.50000
AFIX   0
C44   1    0.291265    0.972513    0.678551    11.00000    0.04232    0.01755 =
         0.04022   -0.00227    0.01596    0.00073
C45   1    0.195758    0.947107    0.620873    11.00000    0.04160    0.01755 =
         0.03968   -0.00292    0.01614    0.00109
AFIX  43
H45   2    0.130280    0.964464    0.578264    11.00000   -1.20000
AFIX   0
C46   1    0.088734    0.876821    0.585877    11.00000    0.04002    0.01771 =
         0.03745   -0.00385    0.01645    0.00145
C47   1    0.007727    0.896742    0.658054    11.00000    0.04008    0.01888 =
         0.03734   -0.00454    0.01680    0.00195
AFIX  43
H47   2    0.023316    0.923800    0.736298    11.00000   -1.20000
AFIX   0
C48   1    0.065743    0.835990    0.479433    11.00000    0.03952    0.01795 =
         0.03693   -0.00364    0.01622    0.00185
AFIX  43
H48   2    0.120907    0.821474    0.435496    11.00000   -1.20000
AFIX   0
C49   1   -0.036167    0.816055    0.436195    11.00000    0.03983    0.01841 =
         0.03728   -0.00418    0.01597    0.00160
AFIX  43
H49   2   -0.051465    0.788981    0.357990    11.00000   -1.20000
AFIX   0
C50   1   -0.093658    0.876792    0.614533    11.00000    0.04036    0.01955 =
         0.03786   -0.00418    0.01677    0.00184
AFIX  43
H50   2   -0.148848    0.891319    0.658375    11.00000   -1.20000
AFIX   0
C51   1   -0.117289    0.835420    0.506700    11.00000    0.04005    0.01965 =
         0.03818   -0.00464    0.01640    0.00129
C52   1   -0.246232    0.775780    0.367609    11.00000    0.04445    0.02869 =
         0.04532   -0.00560    0.01541   -0.00484
AFIX 137
H52A  2   -0.220485    0.778145    0.258910    11.00000   -1.50000
H52B  2   -0.324516    0.770971    0.334028    11.00000   -1.50000
H52C  2   -0.211206    0.748365    0.440116    11.00000   -1.50000
AFIX   0
C53   1    0.546582    0.837786    0.849864    11.00000    0.04317    0.01473 =
         0.03621    0.00224    0.01684   -0.00033
C54   1    0.625117    0.822083    0.765320    11.00000    0.04413    0.01539 =
         0.03709    0.00240    0.01615    0.00040
AFIX  43
H54   2    0.652149    0.843474    0.691028    11.00000   -1.20000
AFIX   0
C55   1    0.506300    0.805272    0.958888    11.00000    0.04396    0.01578 =
         0.03754    0.00271    0.01613   -0.00067
AFIX  43
H55   2    0.452540    0.815536    1.015314    11.00000   -1.20000
AFIX   0
C56   1    0.546277    0.757761    0.983130    11.00000    0.04534    0.01667 =
         0.03844    0.00308    0.01481   -0.00067
AFIX  43
H56   2    0.520589    0.735898    1.057539    11.00000   -1.20000
AFIX   0
C57   1    0.622758    0.743209    0.898387    11.00000    0.04579    0.01641 =
         0.03843    0.00291    0.01468    0.00030
AFIX  43
H57   2    0.648393    0.710881    0.913505    11.00000   -1.20000
AFIX   0
C58   1    0.663399    0.774149    0.792044    11.00000    0.04519    0.01594 =
         0.03783    0.00248    0.01554    0.00109
AFIX  43
H58   2    0.717153    0.763206    0.736775    11.00000   -1.20000
AFIX   0
B1    3    0.299241    0.865901    0.682511    11.00000    0.04204    0.01712 =
         0.04053   -0.00315    0.01598    0.00077
HKLF 4


REM  20gtu135_bc_eo_60_0ma_a.res in Pc
REM wR2 = 0.2905, GooF = S = 1.053, Restrained GooF = 1.059 for all data
REM R1 = 0.1027 for 8420 Fo > 4sig(Fo) and 0.1075 for all 9136 data
REM 691 parameters refined using 518 restraints

END

WGHT      0.1967      5.6129

REM Highest difference peak  0.907,  deepest hole -0.504,  1-sigma level  0.121
Q1    1   0.2215  0.8398  0.4942  11.00000  0.05    0.91
Q2    1   0.7013  0.6017  0.4045  11.00000  0.05    0.83
;
_shelx_res_checksum                33747
_shelx_hkl_file
;
   0   0   1    0.10    0.20
   0   0  -1    0.10    0.40
   0   0  -1    0.20    0.20
   0   0   1    0.20    0.10
   0   0   2 2018.50  161.48
   0   0  -2 1911.01  161.68
   0   0  -2 2008.70  161.68
   0   0  -3    0.20    1.10
   0   0  -3    0.50    0.50
   0   0   3    0.20    0.70
   0   0  -4  270.37   22.60
   0   0  -4  280.27   23.20
   0   0   4  273.67   22.80
   0   0   5    3.10    1.30
   0   0  -5    2.00    0.70
   0   0  -5    1.20    1.80
   0   0  -6  138.49   12.20
   0   0   6  129.09   11.30
   0   0  -6  123.59   11.00
   0   0  -7    4.20    1.50
   0   0   7   10.40    2.20
   0   0  -8   31.50    3.60
   0   0   8   26.60    3.80
   0   1   0    0.00    0.10
   0   1   0    0.00    0.10
   0   1   0    0.00    0.10
   0   1   0    0.00    0.10
   0  -1   0    0.00    0.10
   0  -1   0    0.00    0.10
   0  -1   0    0.00    0.10
   0  -1   0    0.00    0.10
   0   1  -1  499.15   45.50
   0   1   1  573.64   45.40
   0   1   1  504.85   45.40
   0   1  -1  574.64   45.40
   0  -1   1  523.55   45.40
   0  -1  -1  587.14   45.50
   0  -1  -1  624.84   45.40
   0  -1  -1  559.94   45.40
   0   1  -2 1554.24  121.29
   0   1   2 1426.66  121.29
   0   1   2 1511.55  121.29
   0   1  -2 1533.25  121.49
   0  -1  -2 1320.67  121.19
   0  -1   2 1376.86  121.29
   0  -1  -2 1545.45  121.49
   0  -1  -2 1624.34  121.29
   0   1  -3  240.88   20.10
   0   1   3  220.28   20.20
   0   1  -3  251.87   20.50
   0  -1   3  254.57   20.20
   0  -1  -3  252.27   20.50
   0  -1  -3  249.68   20.10
   0   1  -4   91.79    7.50
   0   1  -4   96.79    8.30
   0   1   4   88.79    7.70
   0  -1  -4   86.49    8.10
   0  -1   4   77.69    7.60
   0  -1  -4   90.99    7.50
   0   1  -5   34.90    4.50
   0  -1  -5   33.30    4.40
   0  -1   5   32.30    3.50
   0   1   6   14.10    2.40
   0   1  -6   20.20    2.30
   0   1  -7    1.60    1.30
   0   1   7    2.20    1.80
   0  -1  -7    0.10    1.30
   0  -1   7    1.50    1.60
   0   1  -8   24.30    2.90
   0   1   8   20.20    3.20
   0  -1   8   15.70    3.20
   0  -1  -8   26.90    2.90
   0  -2   0 1018.30   75.49
   0  -2   0  829.82   75.39
   0   2  -1 3808.32  288.07
   0   2  -1 3237.28  288.57
   0   2   1 3696.13  288.07
   0   2  -1 3483.05  287.97
   0   2   1 4038.10  288.17
   0   2  -1 3419.86  287.97
   0  -2  -1 3595.04  288.37
   0  -2   1 3167.08  287.97
   0  -2  -1 3533.05  288.07
   0  -2   1 3551.94  287.97
   0  -2  -1 3591.54  288.07
   0  -2   1 3238.28  287.97
   0   2   2 3212.08  237.08
   0   2   2 2756.32  236.98
   0   2  -2 2656.63  236.88
   0   2  -2 2806.12  237.38
   0   2  -2 3044.80  237.28
   0  -2   2 2699.13  237.08
   0  -2   2 3046.30  236.98
   0  -2  -2 2854.51  236.98
   0  -2  -2 3068.69  237.38
   0   2  -3  378.66   32.10
   0   2   3  393.86   31.70
   0   2  -3  383.66   31.70
   0   2   3  359.16   31.80
   0  -2  -3  387.16   32.10
   0  -2   3  395.36   31.80
   0  -2  -3  413.26   31.80
   0   2  -4  695.03   57.19
   0   2  -4  698.73   57.79
   0   2   4  723.93   57.39
   0  -2  -4  736.63   57.29
   0  -2   4  643.04   57.29
   0  -2  -4  699.93   57.69
   0   2  -5  123.09   11.40
   0   2  -5  129.79   10.50
   0   2   5  121.49   10.70
   0  -2   5  115.79   10.60
   0  -2  -5  130.59   10.50
   0  -2  -5  124.29   11.20
   0   2  -6    6.30    1.30
   0   2  -6    4.00    2.40
   0   2   6    5.00    1.50
   0  -2  -6    7.50    2.40
   0  -2   6    7.40    1.70
   0   2   7   15.00    2.80
   0   2  -7   18.60    2.20
   0  -2   7   16.30    2.70
   0  -2  -7   19.20    2.40
   0   2   8    3.90    2.20
   0   2  -8    5.70    1.70
   0  -2   8    6.50    2.20
   0  -2  -8    7.30    1.80
   0   3   0    2.40    0.30
   0   3   0    3.60    0.30
   0   3   0    2.40    0.30
   0   3   0    3.00    0.40
   0   3   0    3.80    0.30
   0  -3   0    2.90    0.40
   0  -3   0    3.30    0.30
   0  -3   0    2.70    0.30
   0  -3   0    2.20    0.30
   0   3  -1  350.66   27.10
   0   3  -1  285.57   27.20
   0   3   1  316.87   27.20
   0   3  -1  307.47   27.10
   0   3   1  317.47   27.20
   0   3  -1  367.76   27.10
   0   3  -1  353.76   27.10
   0  -3  -1  339.77   27.20
   0  -3  -1  327.97   27.10
   0  -3   1  368.66   27.10
   0  -3   1  312.57   27.10
   0   3   2 1093.69   83.69
   0   3  -2  918.31   83.59
   0   3  -2  973.10   83.89
   0   3  -2 1080.09   83.59
   0   3   2  968.90   83.69
   0  -3   2  929.11   83.69
   0  -3  -2 1142.79   83.69
   0  -3   2 1037.00   83.59
   0  -3  -2 1080.39   83.79
   0   3   3  147.79   11.40
   0   3   3  128.19   11.60
   0   3  -3  144.09   11.50
   0   3  -3  136.79   12.00
   0  -3   3  123.39   11.30
   0  -3  -3  150.18   11.50
   0  -3   3  132.39   11.30
   0  -3   3  143.39   11.60
   0  -3  -3  144.49   11.80
   0   3   5   24.40    3.00
   0   3  -5   23.80    2.60
   0   3  -5   30.90    4.20
   0  -3  -5   27.30    3.70
   0  -3  -5   28.80    2.70
   0  -3   5   26.30    3.00
   0   3  -6   44.20    5.70
   0   3  -6   37.90    3.90
   0   3   6   41.80    4.60
   0  -3  -6   41.30    4.00
   0  -3  -6   42.50    5.40
   0  -3   6   41.00    4.40
   0   3  -7   28.20    3.00
   0   3   7   17.30    3.10
   0  -3  -7   23.90    3.10
   0  -3   7   36.70    3.90
   0   3  -8   12.10    1.90
   0   3   8   11.90    2.60
   0  -3   8    9.40    2.10
   0   4   0   95.19    8.20
   0   4   0  121.99    8.30
   0   4   0   99.29    8.30
   0  -4   0   89.99    8.20
   0  -4   0   97.89    8.20
   0   4   1   70.39    5.80
   0   4  -1   67.29    5.90
   0   4  -1   70.59    5.70
   0   4   1   62.49    5.70
   0   4  -1   71.89    5.70
   0  -4  -1   66.99    5.70
   0  -4  -1   69.69    5.70
   0   4  -2  735.83   63.69
   0   4   2  771.32   63.79
   0   4  -2  715.43   63.99
   0   4  -2  827.92   63.69
   0   4   2  800.42   63.79
   0  -4  -2  829.72   63.69
   0  -4   2  854.31   63.69
   0  -4  -2  707.23   63.89
   0   4  -3  118.59   11.00
   0   4  -3  138.69   11.60
   0   4   3  134.69   11.30
   0   4  -3  141.49   11.10
   0   4   3  141.89   11.10
   0  -4  -3  128.39   11.40
   0  -4   3  137.79   11.20
   0  -4   3  134.49   11.00
   0   4  -4  109.29    9.60
   0   4   4   98.19    8.70
   0   4   4   95.69    9.00
   0   4  -4  107.69    8.80
   0  -4   4  102.49    8.90
   0  -4  -4  101.99    9.30
   0  -4  -4  117.49    8.80
   0   4  -5    3.60    0.90
   0   4   5    2.10    0.40
   0   4  -5    3.50    2.00
   0   4   5    3.40    1.20
   0  -4   5    1.80    1.10
   0  -4  -5    2.80    1.60
   0  -4  -5    3.10    0.90
   0   4  -6    1.50    2.30
   0   4   7    3.70    1.80
   0   4  -7   11.20    3.20
   0   4  -7    9.50    1.50
   0  -4  -7    8.60    1.60
   0  -4   7    5.40    2.00
   0   4  -8   19.50    2.50
   0   4   8   17.30    3.10
   0  -4   8   18.20    2.80
   0  -4  -8   19.70    2.70
   0   5   0    9.10    0.90
   0   5   0   11.30    0.90
   0   5   0   12.80    1.20
   0  -5   0   10.80    0.90
   0  -5   0    8.70    0.90
   0   5  -1 8157.18  718.43
   0   5  -1 9569.04  718.23
   0   5  -1 8003.60  718.93
   0   5   1 8923.01  718.43
   0   5   1 9369.76  718.63
   0   5  -2 2619.64  232.68
   0   5   2 2899.21  232.78
   0   5  -2 2646.34  232.68
   0   5  -2 2849.31  232.68
   0   5   2 2548.05  232.48
   0  -5   2 3182.08  232.48
   0  -5  -2 3055.59  232.68
   0  -5  -2 2997.60  233.08
   0   5  -3  313.47   27.40
   0   5   3  339.27   27.50
   0   5   3  315.97   27.60
   0   5  -3  335.77   27.90
   0  -5  -3  357.46   27.80
   0  -5   3  347.47   27.50
   0   5   4  344.97   29.10
   0   5   4  341.87   29.40
   0   5  -4  365.36   29.20
   0   5  -4  381.46   29.90
   0  -5   4  344.87   29.30
   0  -5   4  299.97   29.10
   0  -5   4  365.46   29.00
   0  -5  -4  394.16   29.30
   0  -5  -4  366.16   29.60
   0   5  -5    6.90    1.20
   0   5  -5   10.90    2.50
   0   5   5    7.40    1.70
   0   5   5    8.90    1.00
   0  -5  -5    8.10    1.90
   0  -5  -5    7.30    1.20
   0  -5   5    8.80    1.50
   0   5  -6   45.50    6.00
   0   5   6   41.90    4.50
   0   5  -6   43.10    4.10
   0  -5  -6   45.00    4.20
   0  -5   6   42.20    4.30
   0   5  -7    2.10    1.30
   0   5   7    2.80    1.60
   0  -5   7    4.80    1.70
   0  -5  -7    3.40    1.40
   0   5  -8    6.40    1.60
   0   5   8    4.40    2.20
   0  -5  -8    3.20    1.70
   0  -5   8    5.20    2.10
   0   6   0  827.52   63.49
   0   6   0  676.53   63.29
   0   6   0  836.92   63.39
   0  -6   0  661.43   63.49
   0  -6   0  878.21   63.39
   0   6  -1  172.38   12.30
   0   6  -1  165.08   12.30
   0   6   1  124.69   12.40
   0   6   1  159.28   12.50
   0   6  -1  129.49   12.50
   0   6  -1  140.19   12.40
   0  -6  -1  155.18   12.40
   0   6   2  393.96   32.80
   0   6   2  430.56   32.80
   0   6  -2  435.46   32.70
   0   6  -2  373.76   33.00
   0   6  -2  383.66   32.70
   0  -6   2  381.56   32.70
   0  -6  -2  374.66   32.70
   0  -6  -2  422.26   32.90
   0   6  -3  153.48   12.70
   0   6  -3  161.88   13.30
   0   6  -3  157.88   12.70
   0   6   3  150.68   12.90
   0   6   3  175.98   12.80
   0  -6  -3  133.49   12.70
   0  -6  -3  152.58   13.00
   0  -6   3  145.09   12.70
   0   6   4  467.25   35.50
   0   6  -4  404.46   35.40
   0   6  -4  449.26   35.50
   0   6  -4  429.06   36.10
   0   6   4  417.86   35.70
   0  -6   4  421.06   35.60
   0  -6  -4  444.46   35.60
   0  -6  -4  431.66   35.90
   0  -6   4  432.46   35.40
   0   6  -5   31.00    4.40
   0   6  -5   28.30    2.70
   0   6   5   27.20    2.60
   0   6   5   33.30    3.40
   0  -6   5   27.50    3.00
   0  -6  -5   29.80    2.80
   0  -6  -5   27.30    3.80
   0   6  -7   -1.70    0.90
   0   6   7   -1.80    1.70
   0  -6   7    0.60    1.40
   0  -6  -7    1.20    1.30
   0   6   8   18.20    3.30
   0   6  -8   22.40    2.60
   0  -6   8   16.90    3.00
   0  -6  -8   21.50    2.80
   0   7   0   23.00    1.90
   0  -7   0   19.90    1.90
   0  -7   0   22.20    1.90
   0   7  -1   17.00    1.80
   0   7  -1   16.00    1.50
   0   7   1   15.50    1.70
   0   7  -1   12.70    1.90
   0   7  -1   17.00    1.40
   0   7   1   14.00    1.60
   0  -7  -1   16.70    1.60
   0  -7  -1   19.70    1.50
   0   7  -2   47.30    4.00
   0   7  -2   45.00    4.10
   0   7   2   48.60    4.20
   0   7   2   50.79    4.20
   0   7  -2   42.80    4.50
   0   7  -2   47.20    4.00
   0  -7  -2   52.79    4.10
   0  -7  -2   52.19    4.30
   0  -7   2   39.30    4.30
   0  -7   2   48.30    4.00
   0   7   3 1086.89   97.79
   0   7   3 1253.67   97.79
   0   7  -3 1157.68   97.69
   0   7  -3 1298.47   97.69
   0   7  -3 1115.79   98.09
   0  -7   3 1148.79   97.69
   0  -7  -3 1274.47   97.69
   0  -7  -3 1229.98   97.89
   0   7  -4   17.50    1.90
   0   7  -4   19.70    1.90
   0   7  -4   20.50    3.00
   0   7   4   18.20    2.30
   0   7   4   21.10    2.10
   0  -7  -4   21.70    2.10
   0  -7  -4   20.00    2.70
   0  -7   4   20.50    2.20
   0   7  -5   26.00    2.60
   0   7  -5   26.50    4.20
   0   7   5   24.80    2.50
   0   7   5   24.20    3.00
   0  -7  -5   26.00    2.60
   0  -7  -5   25.60    3.70
   0  -7   5   28.80    2.90
   0   7  -6   66.69    7.20
   0   7   6   50.69    5.80
   0   7  -6   59.29    5.40
   0  -7  -6   57.59    6.40
   0  -7  -6   63.89    5.50
   0  -7   6   66.99    5.80
   0   7  -7   14.20    3.60
   0   7   7    8.30    2.40
   0   7  -7   14.00    1.90
   0  -7   7   10.80    2.20
   0  -7  -7   21.40    2.30
   0   7   8    5.30    2.60
   0   7  -8    9.20    1.80
   0  -7   8    7.60    2.20
   0   8   0 1696.03  124.39
   0   8   0 1319.07  124.19
   0   8   0 1596.44  124.19
   0  -8   0 1705.13  124.39
   0  -8   0 1292.57  124.49
   0   8  -1  553.44   50.79
   0   8   1  589.14   50.59
   0   8  -1  656.93   50.59
   0   8  -1  679.23   50.49
   0   8  -1  617.74   50.69
   0   8   1  649.43   50.79
   0  -8  -1  531.45   50.59
   0  -8  -1  674.33   50.59
   0   8  -2  169.48   15.70
   0   8   2  183.08   15.80
   0   8   2  199.58   15.80
   0   8  -2  172.58   16.00
   0   8  -2  195.28   15.60
   0  -8   2  208.08   15.60
   0  -8  -2  195.98   15.60
   0  -8  -2  191.38   15.80
   0   8  -3  279.07   22.00
   0   8   3  276.17   22.10
   0   8   3  296.07   22.10
   0   8  -3  261.87   22.40
   0  -8  -3  226.08   21.90
   0  -8  -3  294.87   22.30
   0  -8   3  236.88   21.90
   0   8  -4  127.19   11.20
   0   8   4  146.99   11.40
   0   8  -4  135.89   12.00
   0   8   4  128.09   11.50
   0   8  -4  143.09   11.30
   0  -8   4  124.79   11.30
   0  -8  -4  136.59   11.70
   0  -8  -4  140.19   11.40
   0   8  -5   41.50    5.00
   0  -8   5   32.60    3.50
   0  -8  -5   34.60    4.20
   0   8  -6   16.50    3.50
   0   8  -6   20.90    2.30
   0   8   6   19.40    2.80
   0  -8   6   17.30    2.40
   0  -8  -6   20.00    3.10
   0  -8  -6   20.70    2.50
   0   8  -7    1.90    1.00
   0   8   7   -1.90    1.50
   0  -8  -7    1.10    1.40
   0  -8   7    1.90    1.50
   0   8  -8   12.70    1.80
   0   8   8    8.90    2.70
   0  -8   8    8.30    2.30
   0   9   0   11.80    1.40
   0   9   0    9.10    0.90
   0   9   0    9.10    1.00
   0  -9   0    9.90    0.90
   0  -9   0    6.80    1.00
   0   9  -1  197.38   18.70
   0   9  -1  217.08   18.60
   0   9  -1  238.98   18.50
   0   9   1  199.08   18.50
   0   9  -1  238.28   18.40
   0   9   1  227.08   18.70
   0  -9  -1  250.87   18.50
   0  -9  -1  229.98   18.50
   0   9   2  833.82   82.49
   0   9   2 1059.19   82.59
   0   9  -2 1015.50   82.39
   0   9  -2  918.11   82.69
   0   9  -2  911.11   82.49
   0   9  -2 1090.19   82.39
   0  -9  -2 1072.99   82.39
   0  -9  -2 1088.89   82.59
   0  -9   2 1086.29   82.39
   0   9  -3  112.19   10.70
   0   9  -3  114.49   10.20
   0   9  -3  131.49   10.10
   0   9   3  129.49   10.30
   0   9   3  104.29   10.30
   0  -9  -3  141.39   10.20
   0  -9  -3  128.39   10.50
   0  -9   3  106.89   10.50
   0   9  -4   50.99    3.90
   0   9  -4   43.90    3.90
   0   9   4   49.80    4.10
   0   9   4   41.50    4.20
   0   9  -4   48.10    5.20
   0  -9   4   39.40    4.00
   0  -9  -4   36.30    3.90
   0  -9  -4   47.30    4.60
   0   9  -5    3.00    2.20
   0   9   5    8.20    1.20
   0   9   5    3.40    1.60
   0   9  -5    7.30    1.20
   0  -9   5    7.50    0.90
   0  -9  -5    5.40    1.70
   0  -9   5    7.00    1.30
   0  -9  -5    6.60    1.20
   0   9  -6   28.30    3.00
   0   9  -6   20.00    4.00
   0   9   6   27.80    3.50
   0  -9  -6   29.50    4.10
   0  -9   6   31.60    3.40
   0  -9  -6   31.50    3.10
   0   9  -7    9.80    3.50
   0   9   7   11.90    2.40
   0   9  -7   17.80    2.00
   0  -9   7   15.40    2.30
   0  -9  -7   13.70    2.10
   0   9   8    0.20    1.90
   0   9  -8    4.10    1.50
   0  -9   8    1.30    1.80
   0  -9  -8   -0.30    1.60
   0  10   0  909.31   68.49
   0  10   0  709.83   68.19
   0  10   0  893.71   68.19
   0 -10   0  937.11   68.19
   0 -10   0  730.13   68.39
   0  10   1  477.35   44.30
   0  10   1  550.24   44.50
   0  10  -1  560.24   44.30
   0  10  -1  555.44   44.20
   0  10  -1  519.25   44.40
   0 -10  -1  581.74   44.30
   0 -10  -1  544.65   44.30
   0  10  -2  104.19    8.50
   0  10  -2  104.29    8.50
   0  10  -2   89.79    8.70
   0  10  -2   94.09    9.00
   0  10   2  106.39    8.70
   0  10   2   94.89    8.70
   0 -10  -2  105.29    8.70
   0 -10  -2  105.09    8.60
   0 -10   2  113.79    8.50
   0  10   3  617.54   55.19
   0  10  -3  646.84   55.09
   0  10   3  713.93   55.19
   0  10  -3  693.23   55.59
   0  10  -3  765.02   55.09
   0 -10  -3  729.13   55.39
   0 -10   3  590.84   55.29
   0 -10  -3  619.94   55.09
   0 -10   3  680.73   54.99
   0  10  -4   67.09    5.80
   0 -10  -6   12.40    1.70
   0  10   7   15.00    2.80
   0  10  -7   15.10    2.00
   0 -10   7   15.10    2.40
   0 -10  -7   16.30    2.20
   0 -10  -7   14.70    3.30
   0  10  -8   12.80    2.00
   0  10   8    9.60    2.40
   0 -10   8    9.00    2.00
   0  11   0    2.00    0.90
   0  11  -1  536.45   45.60
   0  11   1  575.34   45.70
   0  11  -1  558.24   45.40
   0  11  -1  566.24   45.40
   0  11   1  500.45   45.50
   0 -11  -1  561.64   45.50
   0 -11  -1  587.94   45.40
   0  11  -2  269.47   24.10
   0  11  -2  306.27   23.70
   0  11  -2  275.47   23.80
   0  11   2  290.67   23.80
   0  11   2  315.17   23.90
   0 -11   2  235.98   23.90
   0 -11  -2  318.87   23.80
   0 -11   2  265.17   23.60
   0 -11  -2  317.07   23.70
   0  11  -3  991.80   84.99
   0  11  -3  997.60   84.59
   0  11  -3 1110.59   84.49
   0  11   3 1090.89   84.69
   0  11   3 1030.30   84.69
   0 -11  -3  911.41   84.59
   0 -11  -3 1065.29   84.79
   0 -11   3 1078.39   84.49
   0  11  -4   52.79    5.00
   0  11   4   60.69    5.30
   0  11  -4   61.99    5.00
   0  11  -4   62.89    6.20
   0  11   4   56.99    5.30
   0 -11  -4   54.19    5.50
   0 -11   4   46.20    5.60
   0 -11   4   57.19    5.00
   0 -11  -4   62.09    5.10
   0  11  -5   42.60    3.30
   0  11  -5   42.50    5.10
   0  11   5   44.00    3.70
   0  11   5   38.60    4.00
   0 -11  -5   29.00    3.40
   0 -11  -5   26.70    4.00
   0 -11   5   29.40    3.40
   0  11  -6   40.50    5.70
   0  11  -6   36.70    3.50
   0  11   6   29.50    3.80
   0 -11  -6   35.80    3.50
   0 -11   6   35.70    3.70
   0 -11  -6   33.80    4.50
   0  11   7   43.20    5.00
   0  11  -7   41.20    4.00
   0 -11  -7   35.60    4.00
   0 -11  -7   43.10    5.40
   0 -11   7   47.30    4.50
   0  11  -8    1.00    1.50
   0  11   8    0.30    1.90
   0 -11   8    1.10    1.60
   0  12   0    5.20    0.70
   0  12   0    4.90    1.10
   0  12   0    4.30    0.60
   0 -12   0    5.40    0.70
   0 -12   0    3.60    0.70
   0  12  -1   61.39    5.40
   0  12   1   62.99    5.50
   0  12  -1   63.09    5.40
   0  12   1   69.59    5.80
   0  12  -1   63.69    5.70
   0 -12  -1   65.39    5.40
   0 -12   1   55.49    5.60
   0 -12  -1   73.59    5.50
   0  12  -2   47.10    4.60
   0  12   2   46.40    4.60
   0  12  -2   52.39    4.40
   0  12  -2   51.59    4.30
   0  12   2   57.59    4.80
   0  12  -2   45.50    5.10
   0 -12  -2   52.39    4.60
   0 -12   2   52.79    4.30
   0 -12   2   43.00    4.80
   0 -12  -2   54.39    4.40
   0  12  -3   85.99    8.10
   0  12  -3  104.89    8.00
   0  12   3  103.89    8.30
   0  12   3   97.19    8.30
   0  12  -3   99.29    8.80
   0 -12   3   97.99    7.90
   0 -12   3   78.29    8.40
   0 -12  -3   90.89    8.00
   0  12  -4  149.49   12.40
   0  12   4  147.29   12.50
   0  12  -4  155.38   13.30
   0  12   4  163.58   12.60
   0  12  -4  157.68   12.30
   0 -12   4  134.29   12.80
   0 -12  -4  155.08   12.80
   0 -12  -4  138.39   12.30
   0 -12   4  127.29   12.20
   0  12  -5   52.09    4.30
   0  12   5   48.60    4.50
   0  12   5   51.59    4.90
   0  12  -5   48.00    5.90
   0 -12  -5   42.90    4.30
   0 -12  -5   47.70    5.10
   0 -12   5   43.80    4.30
   0 -12   5   41.00    5.10
   0  12   6   26.30    3.20
   0  12  -6   26.60    2.80
   0  12  -6   18.90    4.00
   0 -12   6   30.10    4.50
   0 -12   6   26.10    3.10
   0 -12  -6   23.00    2.80
   0 -12  -6   29.00    4.00
   0  12   7    3.30    1.90
   0  12  -7    5.50    1.30
   0  12  -7   -1.70    2.90
   0 -12   7    3.90    1.60
   0 -12  -7    5.60    1.50
   0 -12  -7    4.90    2.40
   0  12   8    1.60    1.90
   0  12  -8    3.70    1.60
   0 -12  -8    4.10    2.60
   0 -13   0    1.80    0.70
   0  13  -1  503.95   40.20
   0  13   1  440.36   40.20
   0  13  -1  479.35   40.40
   0  13  -1  477.75   40.10
   0  13   1  500.35   40.50
   0 -13  -1  525.75   40.20
   0 -13   1  500.45   40.20
   0 -13  -1  495.65   40.20
   0  13   2  722.83   62.19
   0  13  -2  711.03   62.49
   0  13   2  718.03   62.29
   0  13  -2  772.12   62.09
   0  13  -2  725.13   62.29
   0 -13  -2  799.62   62.19
   0 -13  -2  798.42   62.09
   0 -13   2  820.62   61.99
   0  13   3  240.88   20.20
   0  13  -3  264.67   19.80
   0  13  -3  268.17   19.90
   0  13  -3  225.98   20.00
   0  13   3  261.27   20.10
   0  13  -3  253.27   20.60
   0 -13   3  202.28   20.20
   0 -13  -3  213.78   20.10
   0  13   4   40.40    4.00
   0  13  -4   36.00    3.70
   0  13   4   40.80    4.10
   0  13  -4   39.40    5.10
   0 -13   4   35.30    3.50
   0 -13  -4   39.80    4.20
   0 -13   4   37.60    4.50
   0 -13  -5   20.20    3.10
   0  13  -6   66.69    7.60
   0  13  -6   63.09    5.50
   0  13   6   54.99    6.10
   0 -13  -6   65.29    6.70
   0 -13   6   64.79    5.90
   0 -13  -6   62.89    5.70
   0 -13   6   56.19    6.80
   0  13  -7    0.50    1.30
   0  13   7   -0.90    1.60
   0 -13   7   -0.60    1.30
   0 -13  -7    0.90    1.30
   0 -13  -7    0.70    2.10
   0  13   8    3.40    2.40
   0  13  -8    5.80    1.70
   0 -13  -8    3.70    2.80
   0 -13   8   10.90    3.80
   0  14   0 9999.00  782.92
   0  14   0 9135.09  783.62
   0 -14   0 9629.34  782.62
   0  14   1  164.98   15.50
   0  14  -1  190.48   15.40
   0  14   1  197.08   15.80
   0  14  -1  188.78   15.50
   0  14  -1  176.88   15.80
   0 -14   1  204.08   15.50
   0 -14  -1  206.18   15.50
   0 -14   1  161.38   15.60
   0 -14  -1  195.18   15.50
   0  14  -2  122.49   11.30
   0  14  -2  139.69   10.60
   0  14   2  133.49   10.90
   0  14   2  144.19   11.10
   0  14  -2  131.09   10.70
   0  14  -2  118.89   10.90
   0 -14  -2  127.39   10.70
   0 -14  -2  130.39   10.90
   0 -14   2  106.49   11.00
   0  14  -3  662.53   53.89
   0  14  -3  627.84   54.49
   0  14   3  678.93   54.29
   0  14   3  659.13   54.19
   0  14  -3  696.73   53.99
   0  14  -3  585.14   54.09
   0 -14  -3  677.03   54.19
   0 -14  -3  707.33   54.09
   0 -14   3  563.94   54.29
   0 -14   3  730.13   53.89
   0  14   4   38.30    4.00
   0  14   4   35.90    4.00
   0  14  -4   35.90    3.70
   0  14  -4   38.20    5.10
   0 -14  -4   36.70    4.00
   0 -14   4   34.70    3.40
   0 -14   4   34.50    4.40
   0 -14  -4   43.50    3.70
   0  14  -5   32.20    5.00
   0  14   5   32.00    3.20
   0  14   5   19.20    3.10
   0  14  -5   28.70    2.90
   0 -14  -5   27.80    3.90
   0 -14   5   28.10    3.90
   0 -14   5   22.10    2.80
   0 -14  -5   25.90    2.90
   0  14  -6   50.39    4.90
   0  14   6   46.20    5.40
   0 -14   6   57.49    6.40
   0 -14   6   50.99    5.00
   0 -14  -6   61.39    6.10
   0  14  -7   13.70    1.90
   0  14   7    8.90    2.60
   0 -14  -7    9.40    2.70
   0 -14   7   15.60    3.60
   0  14   8   -2.00    2.20
   0  14  -8   -0.20    1.50
   0 -14  -8    0.60    2.50
   0  15  -1  219.08   18.60
   0  15   1  218.58   18.70
   0  15   1  200.08   18.30
   0  15  -1  237.48   18.30
   0  15  -1  219.28   18.20
   0 -15   1  197.08   18.50
   0 -15   1  231.88   18.30
   0 -15  -1  248.18   18.40
   0 -15  -1  225.68   18.40
   0  15  -2   60.59    5.00
   0  15  -2   66.49    5.20
   0  15   2   53.89    5.40
   0  15   2   66.69    5.70
   0  15  -2   51.09    5.50
   0 -15   2   47.20    5.50
   0 -15  -2   64.69    5.40
   0 -15  -2   65.69    5.20
   0  15  -3  249.97   20.60
   0  15  -3  260.07   20.40
   0  15   3  272.47   20.70
   0  15   3  263.17   20.60
   0 -15   3  244.88   20.80
   0 -15  -3  242.08   20.40
   0 -15  -3  229.58   20.60
   0 -15   3  216.98   20.30
   0  15  -4   77.09    7.60
   0  15   4   90.99    7.80
   0  15  -4  102.99    8.80
   0  15   4   75.19    7.70
   0  15  -4   94.99    7.50
   0 -15  -4   89.69    8.00
   0 -15   4   75.09    8.10
   0 -15  -4   99.69    7.60
   0 -15   4   79.79    7.40
   0  15   5   84.09    7.50
   0  15  -5   83.79    8.70
   0  15  -5   82.49    7.10
   0  15   5   86.59    7.70
   0 -15   5   76.99    8.20
   0 -15  -6   13.20    2.60
   0  15  -7   16.40    2.20
   0  15  -7   13.30    4.10
   0  15   7   13.00    2.60
   0 -15  -7   12.40    2.90
   0 -15  -7   14.60    2.20
   0  16   0 2032.80  152.58
   0  16   0 1648.54  152.28
   0  16   0 1913.31  152.68
   0 -16   0 1733.13  152.88
   0 -16   0 2007.70  152.38
   0  16  -1   17.50    2.40
   0  16  -1   15.50    1.90
   0  16   1   15.90    2.30
   0  16   1   18.50    2.10
   0  16  -1   20.30    1.80
   0 -16   1   16.60    2.30
   0 -16   1   23.10    2.00
   0 -16  -1   22.10    2.00
   0 -16  -1   18.60    2.00
   0  16   2  183.38   16.10
   0  16  -2  183.58   16.10
   0  16  -2  205.38   15.80
   0  16  -2  213.28   15.70
   0  16   2  169.98   15.90
   0 -16   2  157.98   16.00
   0 -16  -2  198.88   15.80
   0 -16  -2  204.58   16.00
   0  16   3   73.39    6.20
   0  16  -3   68.89    5.90
   0  16  -3   64.39    5.80
   0  16  -3   57.29    6.20
   0  16  -3   87.29    7.30
   0 -16  -3   68.19    6.30
   0 -16  -3   74.39    6.10
   0 -16   3   62.39    5.80
   0  16  -4  428.26   33.40
   0  16  -4  420.36   32.40
   0  16  -4  398.46   32.60
   0  16   4  362.66   32.60
   0  16   4  403.96   32.70
   0 -16   4  348.17   32.40
   0 -16  -4  379.16   32.80
   0 -16   4  358.76   32.90
   0 -16  -4  451.55   32.60
   0  16   5  116.99   10.20
   0  16  -5  122.19    9.90
   0  16   5  108.09   10.20
   0  16  -5  139.19   11.60
   0 -16  -5  105.89   10.50
   0 -16   5  111.69   10.80
   0  16  -6   55.39    6.80
   0  16   6   34.60    4.50
   0  16  -6   41.70    4.00
   0 -16   6   35.90    5.70
   0 -16  -6   33.20    4.70
   0  16   7    6.30    2.20
   0  16  -7    9.30    1.90
   0 -16  -7    8.70    2.70
   0 -17   0   65.09    5.70
   0  17  -1  138.59   11.30
   0  17  -1  137.09   11.20
   0  17  -1  133.19   11.70
   0  17   1  131.49   11.70
   0  17   1  121.89   11.30
   0 -17  -1  137.09   11.40
   0 -17   1  146.79   11.30
   0 -17   1  120.49   11.40
   0 -17  -1  148.19   11.30
   0  17   2   80.19    7.00
   0  17   2   80.29    6.70
   0  17  -2   78.19    6.30
   0  17  -2   73.49    6.40
   0  17  -2   69.79    6.90
   0 -17   2   67.29    6.80
   0 -17  -2   75.69    6.50
   0 -17  -2   74.99    6.60
   0  17  -3   40.40    4.50
   0  17   3   42.90    4.20
   0  17   3   35.00    4.50
   0  17  -3   41.10    4.00
   0  17  -3   35.00    3.70
   0  17  -3   50.29    5.50
   0 -17  -3   45.70    4.40
   0 -17   3   39.70    4.80
   0 -17   3   50.59    3.80
   0 -17  -3   46.70    4.10
   0  17   4  111.39   10.00
   0  17  -4  119.99    9.70
   0  17  -4  126.19   11.00
   0  17   4  129.39   10.30
   0  17  -4  106.09   10.00
   0 -17   4   99.69    9.60
   0 -17  -4  117.39   10.30
   0 -17   4  114.29   10.50
   0 -17  -5   61.59    6.10
   0 -17   5   60.89    6.60
   0 -17   5   53.89    5.30
   0  17   6   54.69    6.00
   0  17  -6   65.99    7.70
   0  17  -6   60.69    5.20
   0 -17  -6   47.20    6.00
   0  17  -7   71.39    6.40
   0  17   7   56.09    7.10
   0  17  -7   73.19    9.10
   0 -17  -7   73.19    7.80
   0  18   0  768.02   70.49
   0  18   0  900.21   70.89
   0  18   0  904.71   70.49
   0 -18   0  911.91   70.49
   0 -18   0  829.72   70.59
   0  18  -1   38.10    3.50
   0  18  -1   41.90    4.20
   0  18  -1   36.10    3.30
   0  18   1   41.10    4.30
   0  18   1   38.80    3.50
   0 -18  -1   34.10    3.50
   0 -18   1   38.60    3.50
   0 -18  -1   38.60    3.50
   0 -18   1   36.60    3.70
   0  18  -2   33.20    3.00
   0  18   2   31.50    3.80
   0  18  -2   33.90    2.80
   0  18  -2   32.60    3.70
   0  18   2   30.70    3.30
   0 -18  -2   32.00    3.30
   0 -18   2   27.10    3.60
   0 -18  -2   30.60    3.00
   0 -18   2   31.10    2.90
   0  18  -3   67.69    6.80
   0  18  -3   82.39    6.50
   0  18   3   70.49    6.80
   0  18  -3   78.29    7.70
   0  18   3   75.19    7.00
   0 -18  -3   79.49    6.80
   0 -18   3   62.49    6.20
   0 -18   3   69.39    7.20
   0 -18  -3   83.09    6.60
   0  18   4   35.90    3.90
   0  18  -4   29.30    3.70
   0 -18   4   31.70    4.40
   0 -18  -4   32.30    3.90
   0 -18   4   24.40    2.90
   0  18  -5    9.80    1.80
   0  18   5   14.70    2.20
   0  18   5    9.80    2.40
   0 -18   5   13.60    3.10
   0 -18  -5    7.90    1.60
   0 -18  -5   10.00    2.40
   0  18  -6    8.60    1.60
   0  18   6    9.20    2.30
   0 -18  -6    7.90    2.30
   0  18   7    4.40    2.20
   0  18  -7   13.90    2.00
   0 -18  -7    6.20    2.80
   0  19   0   71.99    5.90
   0  19   0   67.89    5.80
   0  19   0   73.49    6.60
   0 -19   0   70.99    5.90
   0 -19   0   60.19    6.00
   0  19  -1  315.77   25.30
   0  19  -1  306.77   25.70
   0  19  -1  320.27   25.20
   0  19   1  293.67   25.70
   0  19   1  287.17   25.30
   0 -19  -1  326.57   25.30
   0 -19   1  309.17   25.30
   0 -19  -1  315.57   25.30
   0 -19   1  281.27   25.40
   0  19  -2   88.59    8.50
   0  19  -2  106.39    7.80
   0  19   2   93.69    8.20
   0  19   2   86.19    8.50
   0  19  -2   92.49    8.00
   0 -19   2   81.39    8.30
   0 -19   2   90.19    8.00
   0 -19  -2  100.09    8.00
   0 -19  -2   95.19    8.20
   0  19  -3  269.77   21.70
   0  19   3  231.28   22.10
   0  19   3  271.37   22.00
   0  19  -3  254.37   22.00
   0 -19  -3  277.27   21.80
   0 -19   3  232.98   22.20
   0 -19  -3  275.97   22.10
   0 -19   3  280.37   21.60
   0  19  -4   90.29    8.40
   0  19  -4   72.79    7.00
   0  19   4   59.49    7.10
   0  19   4   74.49    7.10
   0  19  -4   76.69    6.50
   0 -19   4   71.39    7.50
   0 -19  -4   78.39    7.20
   0 -19  -4   76.49    6.70
   0 -19   4   69.49    6.50
   0  19   5   11.80    2.30
   0  19  -5    8.80    3.70
   0  19   5    5.60    2.00
   0  19  -5    9.50    1.70
   0 -19  -5   10.00    2.40
   0 -19  -5   10.50    1.70
   0 -19   5    6.90    2.90
   0  19   6   30.80    4.10
   0  19  -6   35.70    3.50
   0 -19   6   37.20    5.60
   0 -19  -6   32.60    4.90
   0  19   7   15.40    3.20
   0  19  -7   18.30    2.40
   0 -19   7   13.80    4.30
   0  20   0   57.29    5.50
   0  20   0   56.89    4.70
   0  20   0   52.89    4.60
   0 -20   0   52.59    4.70
   0 -20   0   48.80    4.80
   0  20   1  295.67   26.70
   0  20  -1  351.96   26.60
   0  20  -1  324.87   27.20
   0  20   1  311.27   27.10
   0  20  -1  340.47   26.70
   0 -20   1  294.87   26.90
   0 -20  -1  348.37   26.80
   0 -20  -1  320.37   26.80
   0 -20   1  328.57   26.70
   0  20  -2   47.20    5.30
   0  20   2   55.79    4.90
   0  20   2   51.59    5.50
   0  20  -2   49.90    4.60
   0  20  -2   56.89    4.40
   0 -20   2   47.50    4.50
   0 -20  -2   50.79    4.80
   0 -20  -2   52.49    4.70
   0 -20   2   45.40    5.10
   0  20  -3  144.89   11.50
   0  20  -3  130.19   12.10
   0  20  -3  127.59   11.60
   0  20   3  135.59   12.10
   0  20   3  148.49   11.90
   0 -20  -3  142.39   11.70
   0 -20  -3  136.09   12.00
   0 -20   3  140.99   11.50
   0 -20   3  129.89   12.20
   0  20   4   86.09    7.40
   0  20   4   70.69    7.10
   0  20  -4   81.59    7.30
   0  20  -4   92.59    8.60
   0  20  -4   80.39    6.70
   0 -20   4   70.69    7.70
   0 -20  -4   71.59    6.90
   0 -20  -4   64.89    7.20
   0  20  -5   -1.40    1.30
   0  20   5    0.10    2.00
   0  20  -5    1.60    3.40
   0  20   5    1.00    1.60
   0 -20  -5   -1.20    1.10
   0 -20  -5    1.00    1.80
   0 -20   5    1.90    2.60
   0 -20  -6   31.50    4.80
   0  20  -7   14.80    2.30
   0  20   7   12.90    3.10
   0  21   0   13.40    1.40
   0  21   0    9.60    2.00
   0  21   0    8.20    1.30
   0 -21   0    8.00    1.40
   0 -21   0    4.40    1.20
   0  21   1   42.30    3.80
   0  21   1   40.20    4.50
   0  21  -1   39.20    4.60
   0  21  -1   41.80    3.60
   0  21  -1   41.80    3.70
   0 -21  -1   35.00    3.70
   0 -21   1   41.20    3.70
   0 -21  -1   39.40    3.80
   0 -21   1   38.50    4.10
   0  21   2  333.97   30.20
   0  21  -2  365.06   29.70
   0  21  -2  399.76   29.60
   0  21   2  350.86   29.80
   0  21  -2  337.07   30.10
   0 -21   2  377.96   29.70
   0 -21  -2  374.36   29.80
   0 -21   2  313.87   30.00
   0 -21  -2  386.66   29.90
   0  21   3  206.18   18.40
   0  21   3  225.38   18.10
   0  21  -3  224.58   17.90
   0  21  -3  205.08   18.20
   0 -21  -3  223.98   17.90
   0 -21   3  189.98   18.30
   0 -21  -3  223.28   18.20
   0  21   4   50.89    5.90
   0  21  -4   65.19    5.40
   0  21   4   55.49    6.00
   0  21  -4   51.49    5.70
   0 -21   4   63.29    6.40
   0 -21  -4   54.09    5.80
   0 -21  -4   59.69    5.50
   0  21   5   21.30    3.00
   0  21  -5   18.00    2.40
   0  21   5   23.00    3.00
   0  21  -5   23.10    4.80
   0 -21  -5   18.10    2.50
   0 -21  -5   17.60    3.00
   0 -21   5   25.90    4.00
   0  21  -6   36.10    3.90
   0  21   6   34.30    4.40
   0  22   0   25.50    2.50
   0  22   0   22.80    3.00
   0  22   0   24.20    2.40
   0 -22   0   19.90    2.50
   0 -22   0   22.50    2.40
   0  22  -1   36.60    3.20
   0  22   1   31.90    4.10
   0  22  -1   38.40    3.40
   0  22   1   33.00    3.40
   0  22  -1   34.20    4.40
   0 -22   1   33.00    3.30
   0 -22  -1   35.50    3.40
   0 -22  -1   37.90    3.50
   0 -22   1   33.80    3.70
   0  22  -2   33.30    3.40
   0  22  -2   30.40    3.30
   0  22   2   40.00    3.80
   0  22  -2   32.10    4.40
   0 -22   2   38.30    3.40
   0 -22  -2   32.00    3.50
   0 -22   2   40.30    4.20
   0 -22  -2   37.10    3.70
   0  22   3   94.69   10.20
   0  22  -3  116.09    9.60
   0  22   3  106.79    9.80
   0  22  -3  107.89   10.20
   0 -22  -3  113.39    9.90
   0 -22   3  108.89   10.20
   0 -22   3  117.39    9.60
   0 -22  -3  120.39    9.70
   0  22  -4   74.29    7.00
   0  22   4   71.59    7.30
   0  22  -4   83.19    6.70
   0  22   4   84.39    7.20
   0 -22  -4   57.89    6.60
   0 -22  -4   80.19    7.20
   0 -22   4   68.09    7.50
   0  22   5   64.79    6.40
   0  22  -5   62.09    5.70
   0  22   5   61.19    6.60
   0 -22  -5   65.49    6.00
   0 -22  -5   63.49    6.60
   0 -22   5   59.89    7.10
   0  22  -6   38.50    4.10
   0 -22   6   36.90    6.00
   0  23   0   15.70    1.80
   0  23   0   18.80    1.90
   0  23   0   15.40    2.70
   0 -23   0   14.70    1.90
   0 -23   0   12.50    2.00
   0  23  -1    7.90    1.40
   0  23  -1    7.90    1.10
   0  23  -1    8.40    2.00
   0  23   1    6.00    2.20
   0  23   1    8.20    1.40
   0 -23   1    8.70    1.30
   0 -23  -1    6.50    1.20
   0 -23  -1    6.80    1.50
   0 -23   1    9.30    1.90
   0  23  -2   15.40    2.00
   0  23   2   18.20    2.30
   0  23   2   16.50    2.70
   0  23  -2   12.30    2.60
   0 -23   2   16.70    2.60
   0 -23   2   14.60    1.90
   0 -23  -2   15.00    2.00
   0 -23  -2   15.80    2.50
   0  23  -3  278.37   23.50
   0  23  -3  272.57   24.00
   0  23   3  290.57   23.80
   0  23   3  270.47   24.10
   0 -23   3  265.57   24.00
   0 -23  -3  307.97   23.70
   0 -23   3  281.77   23.50
   0 -23  -3  299.67   23.90
   0  23  -4   18.20    2.40
   0  23  -4   16.20    2.90
   0  23   4   16.20    3.00
   0  23   4   19.00    3.30
   0 -23  -4   22.20    3.40
   0 -23   4   24.50    3.70
   0 -23  -4   18.60    2.60
   0  23  -5   26.90    3.30
   0  23   5   28.00    3.70
   0  23   5   27.50    3.80
   0 -23  -5   29.00    3.60
   0 -23   5   30.40    4.60
   0  23   6   42.20    5.10
   0  23  -6   42.10    6.70
   0  23  -6   35.70    4.10
   0 -23  -6   38.30    4.30
   0 -23   6   39.00    6.10
   0  24   0   26.20    2.50
   0  24   0   24.10    2.30
   0  24   0   23.20    3.40
   0 -24   0   17.90    2.60
   0 -24   0   21.40    2.50
   0  24  -1  182.98   16.00
   0  24  -1  185.08   15.30
   0  24   1  174.38   15.30
   0  24   1  165.58   16.00
   0 -24  -1  194.98   15.50
   0 -24   1  184.08   15.30
   0 -24   1  181.18   15.50
   0 -24  -1  190.88   15.40
   0  24  -2   39.40    3.90
   0  24   2   31.50    4.60
   0  24   2   40.90    4.20
   0  24  -2   38.50    5.10
   0 -24   2   40.00    4.60
   0 -24  -2   47.20    4.30
   0 -24  -2   40.30    4.10
   0 -24   2   45.30    3.90
   0  24   3  190.68   14.90
   0  24  -3  178.68   15.20
   0  24  -3  171.48   14.60
   0  24   3  174.08   15.30
   0 -24  -3  169.18   14.90
   0 -24   3  176.88   14.60
   0 -24   3  173.48   15.20
   0 -24  -3  157.48   14.60
   0  24  -4  115.69    9.60
   0  24   4  103.09    9.90
   0  24  -4  101.19   10.00
   0  24   4  107.89   10.20
   0 -24  -4  123.89    9.80
   0 -24  -4  109.79   10.10
   0 -24   4  111.89   10.60
   0  24   5   25.30    3.60
   0  24  -5   25.80    3.10
   0  24   5   20.90    3.20
   0 -24   5   30.40    4.60
   0 -24  -5   18.20    2.80
   0  24   6    2.30    2.10
   0  24  -6    4.50    1.50
   0 -24  -6    2.90    1.80
   0 -24   6    8.40    3.70
   0  25   0   24.30    2.20
   0  25   0   18.90    3.10
   0 -25   0   13.50    2.00
   0 -25   0   16.00    2.30
   0  25   1   39.90    3.90
   0  25  -1   41.00    4.00
   0  25   1   41.50    4.90
   0  25  -1   39.10    5.10
   0 -25   1   42.10    4.00
   0 -25  -1   40.90    4.00
   0 -25  -1   38.00    3.90
   0 -25   1   43.10    4.30
   0  25   2   48.30    5.80
   0  25  -2   51.89    5.70
   0  25  -2   50.39    4.60
   0  25   2   47.30    4.90
   0 -25  -2   52.29    5.00
   0 -25  -2   47.90    4.70
   0 -25   2   46.80    5.30
   0 -25   2   51.79    4.60
   0  25   3   38.80    5.00
   0  25   3   40.60    4.30
   0  25  -3   33.90    3.60
   0 -25   3   33.20    3.60
   0 -25   3   38.40    5.20
   0 -25  -3   38.10    4.30
   0 -25  -3   35.50    3.80
   0  25   4   36.90    4.60
   0  25  -4   36.70    4.50
   0 -25  -4   29.80    3.90
   0 -25   4   47.60    5.30
   0  25   5   17.60    3.10
   0  25  -5   25.40    2.80
   0  25   5   18.40    3.30
   0 -25  -5   22.60    2.90
   0 -25   5   21.20    4.50
   0  26   0  329.97   28.40
   0 -26   0  335.27   27.90
   0 -26   0  341.57   27.80
   0  26   1   80.89    7.10
   0  26   1   72.59    8.00
   0  26  -1   88.59    7.10
   0  26  -1   74.29    8.00
   0 -26  -1   83.49    7.10
   0 -26   1   80.69    7.40
   0 -26  -1   78.49    7.20
   0 -26   1   78.39    7.10
   0  26  -2    9.40    1.70
   0  26   2   10.00    1.90
   0  26   2    9.50    2.60
   0  26  -2    8.20    2.50
   0 -26   2   10.90    2.40
   0 -26   2   10.20    1.70
   0 -26  -2    8.30    1.90
   0 -26  -2    7.60    1.60
   0  26   3   60.69    6.00
   0  26  -3   64.39    5.80
   0  26  -3   52.29    6.50
   0  26   3   52.79    6.70
   0 -26  -3   63.89    5.80
   0 -26   3   59.89    6.60
   0 -26   3   67.09    5.80
   0 -26  -3   68.19    6.30
   0  26  -4   48.50    4.80
   0  26   4   48.40    5.80
   0  26   4   55.59    5.50
   0  26  -4   39.50    5.70
   0 -26   4   50.89    4.70
   0 -26  -4   52.99    5.10
   0 -26   4   51.89    6.00
   0  26  -5   11.10    2.10
   0  26   5   11.70    3.00
   0  26   5    9.70    2.40
   0 -26   5   13.30    3.60
   0 -26  -5    9.50    2.20
   0  27   0   54.09    5.60
   0 -27   0   33.80    4.10
   0 -27   0   44.80    4.00
   0  27  -1   37.00    3.90
   0  27  -1   40.60    4.90
   0  27   1   38.70    4.90
   0  27   1   35.40    3.80
   0 -27   1   40.50    4.30
   0 -27   1   39.20    3.90
   0 -27  -1   40.20    3.80
   0 -27  -1   38.10    4.20
   0  27   2  216.38   17.80
   0  27  -2  199.98   18.30
   0  27  -2  222.48   17.70
   0  27   2  184.88   18.20
   0 -27  -2  215.68   17.70
   0 -27  -2  209.38   17.80
   0 -27   2  221.38   17.60
   0 -27   2  206.28   18.10
   0  27  -3   46.70    4.70
   0  27   3   49.30    5.10
   0  27  -3   40.90    5.60
   0  27   3   51.09    5.90
   0 -27  -3   46.20    4.70
   0 -27   3   49.20    4.70
   0 -27   3   51.39    5.70
   0  27   4   30.80    3.70
   0  27  -4   27.40    3.30
   0  27  -4   20.20    3.50
   0  27   4   22.10    3.80
   0 -27   4   30.40    3.30
   0 -27   4   29.80    4.70
   0 -27  -4   30.20    3.60
   0  27  -5    2.50    1.70
   0  27   5    4.50    2.40
   0  27   5    1.10    2.40
   0 -27  -5    4.60    1.70
   0 -27   5    5.40    1.60
   0 -27   5   10.10    3.40
   0  28   0  161.58   15.10
   0 -28   0  176.48   14.50
   0 -28   0  167.98   14.30
   0  28  -1  198.08   18.00
   0  28   1  180.78   17.90
   0  28  -1  209.88   17.20
   0 -28  -1  218.08   17.40
   0 -28   1  209.78   17.50
   0 -28  -1  206.18   17.20
   0 -28   1  203.18   17.20
   0  28  -2   44.80    4.20
   0  28   2   42.30    4.40
   0  28   2   34.90    5.00
   0  28  -2   40.00    5.50
   0 -28   2   51.09    5.00
   0 -28  -2   41.30    4.30
   0 -28   2   39.80    4.10
   0  28   3   25.60    3.30
   0  28  -3   24.60    3.00
   0  28  -3   24.50    3.70
   0  28   3   25.00    3.90
   0 -28  -3   27.70    3.10
   0 -28   3   24.10    2.90
   0 -28   3   32.60    4.80
   0  28   4   14.10    3.10
   0  28   4   12.50    2.80
   0  28  -4   13.90    2.10
   0  28  -4   14.60    3.10
   0 -28  -4   17.50    2.50
   0 -28   4   14.30    2.00
   0 -28   4   19.70    3.60
   0  29   0   23.20    3.60
   0 -29   0   13.30    2.30
   0 -29   0   22.20    2.90
   0  29  -1   47.60    6.20
   0  29  -1   52.09    5.10
   0  29   1   48.60    6.40
   0 -29   1   53.89    5.10
   0 -29  -1   53.39    5.40
   0 -29  -1   54.29    5.00
   0 -29   1   58.29    5.50
   0  29  -2   40.50    5.50
   0  29  -2   40.50    4.10
   0  29   2   44.00    5.00
   0  29   2   42.20    5.60
   0 -29   2   36.10    4.10
   0 -29  -2   45.70    4.20
   0 -29   2   47.80    5.00
   0  29   3   13.50    3.20
   0  29  -3   21.30    2.50
   0  29  -3   14.10    3.00
   0  29   3   15.50    2.50
   0 -29   3   13.30    2.20
   0 -29  -3   15.10    2.30
   0 -29   3   21.50    3.30
   0  29  -4    9.40    2.00
   0  29   4    8.20    2.70
   0  29   4    6.20    2.30
   0  29  -4    9.50    2.60
   0 -29   4   10.80    3.20
   0 -29  -4    8.90    2.10
   0 -29   4    6.20    1.80
   0  30   0   45.20    5.40
   0 -30   0   35.50    4.10
   0 -30   0   31.30    3.70
   0  30  -1   62.89    5.80
   0  30  -1   47.60    6.80
   0  30   1   59.29    6.70
   0 -30  -1   65.49    5.80
   0 -30   1   63.79    6.10
   0 -30   1   62.89    5.70
   0  30  -2   24.90    3.70
   0  30  -2   29.30    3.20
   0  30   2   23.10    4.00
   0 -30   2   24.50    3.00
   0 -30   2   29.30    4.00
   0 -30  -2   28.20    3.30
   0  30  -3   14.70    2.20
   0  30  -3   12.70    3.00
   0  30   3   12.60    3.10
   0  30   3   13.60    2.40
   0 -30  -3   13.10    2.30
   0 -30   3   11.90    2.10
   0 -30   3   11.60    2.90
   0  31   0   14.30    2.90
   0 -31   0   10.60    2.60
   0 -31   0    8.10    1.60
   0  31  -1   29.00    4.00
   0  31   1   25.50    4.10
   0  31  -1   26.80    3.20
   0 -31   1   27.70    3.90
   0 -31   1   26.60    3.20
   0 -31  -1   24.20    3.20
   0  31  -2   38.10    4.00
   0  31   2   33.10    4.80
   0  31  -2   33.40    4.70
   0 -31   2   39.80    4.70
   0 -31   2   39.80    4.00
   0 -31  -2   36.50    3.90
   0  31   3   -1.00    2.50
   0  31  -3    3.80    1.50
   0  31  -3    4.70    2.60
   0 -31   3    2.30    1.40
   0 -31  -3    5.30    1.90
   0 -31   3    5.10    2.50
   0  32   0   99.79   10.40
   0 -32   0  110.09    9.30
   0  32   1   60.29    7.20
   0  32  -1   51.29    7.10
   0 -32  -1   62.19    5.80
   0 -32   1   64.29    5.90
   0 -32   1   67.89    6.30
   0  32  -2    8.40    3.10
   0  32  -2   12.40    2.20
   0  32   2   14.50    3.00
   0 -32   2   14.70    2.80
   0 -32  -2   10.60    2.20
   0 -32   2   19.00    2.30
  -1   0   9   -3.60    1.70
   1   0  -8   21.40    2.80
  -1   0   8   18.90    3.10
  -1   0   7    1.10    1.70
   1   0  -7    0.90    1.20
   1   0  -6  205.18   18.40
   1   0  -6  221.38   17.50
  -1   0   6  197.78   17.70
   1   0  -5    2.90    0.90
  -1   0   5    1.10    1.20
   1   0  -5    0.20    1.80
   1   0  -4 1525.45  125.39
  -1   0   4 1438.46  125.09
   1   0  -4 1627.84  124.99
   1   0  -3    0.50    1.10
   1   0  -3    0.70    0.50
  -1   0   3    1.10    0.60
   1   0  -1    0.10    0.10
   1   0  -1    0.00    0.30
   1   0  -1    0.00    0.20
  -1   0   1    0.20    0.40
  -1   0   1   -0.10    0.10
  -1   0   1    0.20    0.20
   1   0  -1    0.00    0.20
  -1   0   0  923.41   73.49
   1   0   0  858.91   73.49
  -1   0   0  896.61   73.49
   1   0   0  919.31   73.59
  -1   0  -1    0.20    0.40
   1   0   1    0.10    0.20
   1   0   1   -0.10    0.10
  -1   0  -1   -0.10    0.10
  -1   0  -1    0.00    0.10
  -1   0  -2  890.51   73.19
   1   0   2  845.62   72.89
  -1   0  -2  943.41   72.89
  -1   0  -3   -0.60    1.00
  -1   0  -3    0.00    0.40
  -1   0  -3    0.10    0.20
   1   0   3   -0.40    0.70
   1   0   3   -0.10    0.30
  -1   0  -4  341.87   31.00
   1   0   4  378.06   31.20
  -1   0  -4  418.36   31.70
  -1   0  -5   -0.60    0.70
   1   0   5    0.60    1.00
  -1   0  -5    0.20    1.40
  -1   0  -6   94.99    8.30
   1   0   6   99.49    8.60
   1   0   7    1.30    1.70
  -1   0  -7    1.20    1.00
  -1   0  -8    1.60    1.40
   1   0   8    1.10    1.60
  -1   1   9    9.80    2.50
   1   1  -9   11.40    2.20
  -1  -1   9    9.90    2.80
   1   1  -8    2.50    1.60
  -1   1   8    3.30    2.10
   1  -1  -8    1.90    1.60
  -1  -1   8   -0.60    1.90
  -1   1   7    9.30    2.00
   1   1  -7   10.40    1.80
  -1   1   5  190.98   17.10
   1   1  -5  213.58   17.00
   1   1  -5  204.78   17.70
   1  -1  -5  195.28   17.60
   1  -1  -5  215.58   17.00
  -1  -1   5  205.48   17.20
   1   1  -4 1070.29   83.39
   1   1  -4 1038.80   83.79
  -1   1   4  950.70   83.49
  -1  -1   4  946.81   83.39
   1  -1  -4 1084.79   83.39
   1  -1  -4 1026.30   83.79
   1   1  -3   45.60    3.80
  -1   1   3   45.50    4.00
   1   1  -3   41.00    4.30
   1  -1  -3   40.50    3.60
   1  -1  -3   40.10    4.20
  -1  -1   3   40.20    3.90
   1  -1  -3   45.40    3.60
   1  -1  -3   46.30    3.80
   1   1  -2  300.07   24.20
   1   1  -2  333.47   24.00
  -1   1   2  298.87   24.10
   1   1  -2  257.77   23.90
  -1  -1   2  263.17   23.90
   1  -1  -2  281.67   24.20
  -1  -1   2  286.97   24.00
   1  -1  -2  276.67   23.90
   1  -1  -2  337.87   23.90
  -1   1   1  495.25   38.60
  -1   1   1  456.85   38.70
   1   1  -1  451.55   38.60
  -1   1   1  516.15   38.70
   1   1  -1  507.65   38.70
  -1   1   1  467.05   38.70
   1   1  -1  539.85   38.70
   1   1  -1  434.66   38.60
   1  -1  -1  431.06   38.60
   1  -1  -1  465.45   38.70
  -1  -1   1  485.45   38.60
  -1  -1   1  411.66   38.60
   1  -1  -1  517.45   38.60
  -1  -1   1  444.76   38.70
   1   1   0  270.37   19.80
   1   1   0  243.08   19.70
  -1   1   0  243.58   19.80
   1   1   0  217.98   19.70
   1   1   0  216.58   19.80
  -1   1   0  248.08   19.80
   1  -1   0  239.68   19.80
   1  -1   0  246.38   19.80
  -1  -1   0  229.68   19.70
  -1  -1   0  226.98   19.70
  -1  -1   0  279.97   19.80
   1  -1   0  242.68   19.80
  -1  -1   0  239.68   19.70
   1   1   1   12.60    1.00
  -1   1  -1   10.90    1.00
  -1   1  -1   11.20    1.00
   1   1   1   11.10    1.10
   1  -1   1   12.30    1.10
   1  -1   1   11.30    1.00
  -1  -1  -1   11.00    1.30
  -1   1  -2  241.58   18.80
  -1   1  -2  256.07   19.10
  -1   1  -2  217.18   18.70
  -1  -1  -2  208.48   18.70
   1  -1   2  200.68   18.70
  -1  -1  -2  222.98   19.00
  -1  -1  -2  244.98   18.80
   1  -1   2  244.28   18.70
   1   1   3   71.89    5.90
   1  -1   3   70.59    5.90
   1   1   4   77.39    6.60
  -1   1  -4   70.59    6.40
  -1   1  -4   91.09    7.40
   1  -1   4   82.89    6.70
  -1  -1  -4   65.49    6.40
  -1   1  -5   30.60    3.30
   1   1   5   44.40    3.90
  -1  -1  -5   46.20    4.70
  -1  -1  -5   33.60    3.40
   1   1   6   24.60    3.40
  -1   1  -6   31.80    5.00
  -1   1  -6   32.20    3.10
  -1  -1  -6   34.30    3.20
   1  -1   6   29.00    3.70
  -1  -1  -6   32.40    4.80
   1   1   7   45.70    5.10
  -1   1  -7   43.80    4.40
  -1  -1  -7   45.20    4.50
   1  -1   7   52.89    5.20
  -1   1  -8    0.50    1.30
   1   1   8    3.30    1.80
   1  -1   8   -0.20    1.90
  -1  -1  -8    0.20    1.40
   1   2  -8    0.70    1.30
  -1   2   8    0.40    1.60
  -1  -2   8    3.20    1.90
   1  -2  -8    3.50    1.70
  -1   2   7   37.40    4.60
   1   2  -7   46.30    4.20
   1  -2  -7   50.49    4.50
  -1  -2   7   34.30    4.80
   1   2  -6  109.69    8.90
  -1   2   6   99.59    9.20
  -1  -2   6   94.49    9.10
   1  -2  -6  112.49    8.90
   1  -2  -6   98.99    9.90
  -1   2   5  102.89    9.10
   1   2  -5  105.89    9.80
  -1  -2   5  105.79    9.10
   1  -2  -5  102.89    9.60
   1   2  -4 1048.60   84.39
   1   2  -4 1061.69   83.99
  -1   2   4  958.50   84.09
   1  -2  -4 1096.69   83.99
  -1  -2   4  985.70   84.09
   1  -2  -4 1011.40   84.39
  -1   2   3   51.69    4.20
  -1   2   3   49.00    4.50
   1   2  -3   51.29    5.00
   1   2  -3   51.89    4.40
   1  -2  -3   53.99    4.20
   1  -2  -3   54.89    4.40
   1  -2  -3   46.10    4.30
   1  -2  -3   48.20    4.80
  -1  -2   3   51.29    4.50
   1   2  -2 4703.23  384.76
   1   2  -2 4519.65  383.46
  -1   2   2 4597.64  383.86
   1   2  -2 4952.10  383.86
   1  -2  -2 4620.14  384.46
   1  -2  -2 5085.49  383.96
  -1  -2   2 4635.04  383.86
   1  -2  -2 4506.15  383.66
   1   2  -1 3216.28  283.47
   1   2  -1 3419.36  284.07
  -1   2   1 3739.03  283.77
   1   2  -1 4023.30  283.67
  -1   2   1 3365.26  283.67
  -1   2   1 3405.46  283.57
   1   2  -1 3858.21  283.57
  -1  -2   1 3174.28  283.97
   1  -2  -1 3333.87  283.77
  -1  -2   1 3551.84  283.47
   1  -2  -1 3126.99  283.57
  -1  -2   1 3485.05  283.47
  -1   2   0 1323.17   97.69
   1   2   0 1109.29   97.49
   1   2   0 1222.78   97.49
  -1   2   0 1116.29   97.49
   1  -2   0 1379.26   97.59
   1  -2   0 1316.07   97.59
  -1  -2   0 1074.39   97.49
   1  -2   0 1147.59   97.49
   1  -2   0 1044.10   97.49
  -1  -2   0 1210.28   97.49
   1   2   1  109.59    9.40
   1   2   1  105.99    9.40
  -1   2  -1  111.29    9.40
  -1  -2  -1  110.49    9.40
   1  -2   1  128.89    9.40
   1  -2   1  129.79    9.40
  -1  -2  -1  103.49    9.50
   1   2   2  215.58   17.60
  -1   2  -2  239.38   17.90
   1  -2   2  188.18   17.60
   1   2   3  495.45   47.70
  -1   2  -3  589.04   47.70
  -1   2  -3  586.54   48.10
   1   2   3  657.83   47.90
   1  -2   3  498.45   47.80
   1  -2   3  606.84   47.60
  -1  -2  -3  620.74   47.70
  -1  -2  -3  617.74   48.10
  -1   2  -4   44.50    4.10
  -1  -2  -4   49.20    4.10
   1   2   5   60.29    5.10
  -1   2  -5   51.19    4.60
  -1   2  -5   53.89    5.90
  -1  -2  -5   50.19    4.60
   1  -2   5   54.29    5.00
  -1  -2  -5   48.20    5.60
   1   2   6   39.60    4.40
  -1   2  -6   40.20    3.70
  -1   2  -6   43.80    5.60
   1  -2   6   33.60    4.00
  -1  -2  -6   42.00    3.80
  -1   2  -7   66.79    7.80
   1   2   7   57.49    6.20
  -1   2  -7   64.59    5.80
  -1  -2  -7   68.59    5.90
   1  -2   7   64.29    6.50
  -1   2  -8    9.40    1.80
   1   2   8    7.50    2.10
   1  -2   8    8.30    2.40
  -1  -2  -8    9.20    1.90
  -1   3   8    4.30    1.90
   1   3  -8    5.70    1.50
  -1  -3   8    7.00    2.10
   1  -3  -8    6.30    1.90
   1   3  -7   25.60    2.90
  -1   3   7   22.70    3.20
  -1  -3   7   27.90    3.30
   1  -3  -7   26.50    3.20
   1   3  -5  122.99   11.50
   1   3  -5  135.79   10.70
  -1   3   5  115.09   10.90
   1  -3  -5  121.29   11.30
  -1  -3   5  124.09   10.90
   1  -3  -5  139.79   10.80
   1   3  -4  520.75   44.40
  -1   3   4  524.85   43.80
  -1   3   4  531.25   44.10
   1   3  -4  558.34   43.90
   1  -3  -4  525.95   44.30
   1  -3  -4  527.55   43.80
  -1  -3   4  506.05   44.00
   1  -3  -4  593.54   44.00
   1   3  -3  157.28   12.30
  -1   3   3  139.49   12.20
  -1   3   3  152.78   12.50
   1   3  -3  144.19   12.20
   1   3  -3  147.99   12.80
  -1  -3   3  140.19   12.20
   1  -3  -3  166.58   12.40
   1  -3  -3  143.39   12.60
  -1  -3   3  153.78   12.40
   1   3  -2   17.30    1.60
  -1   3   2   16.00    1.80
   1   3  -2   14.90    1.60
   1   3  -2   15.10    2.20
  -1   3   2   17.50    1.60
  -1  -3   2   15.20    1.50
   1  -3  -2   21.50    1.60
   1  -3  -2   18.40    1.90
  -1  -3   2   16.50    1.60
  -1   3   1  254.07   21.50
  -1   3   1  260.07   21.50
   1   3  -1  258.07   21.40
   1   3  -1  312.17   21.40
   1   3  -1  229.68   21.40
   1   3  -1  259.77   21.60
  -1  -3   1  250.97   21.40
   1  -3  -1  290.47   21.50
  -1  -3   1  243.68   21.50
  -1   3   0   26.50    2.10
  -1   3   0   24.90    2.10
  -1   3   0   23.80    2.10
   1   3   0   24.50    2.10
  -1  -3   0   22.80    2.10
   1  -3   0   25.60    2.10
   1  -3   0   24.00    2.10
  -1  -3   0   27.40    2.10
  -1   3  -1   47.70    4.50
  -1   3  -1   54.79    4.40
   1   3   1   47.00    4.50
  -1   3  -1   55.39    4.50
  -1   3  -1   49.10    4.70
   1   3   1   63.39    4.50
   1  -3   1   53.89    4.50
  -1  -3  -1   55.39    4.60
   1  -3   1   58.59    4.50
  -1  -3  -1   52.09    4.40
  -1   3  -2  830.62   65.19
  -1   3  -2  804.32   65.49
   1  -3   2  727.73   65.19
   1  -3   2  831.72   65.19
   1   3   3   94.09    8.70
  -1   3  -3  110.19    8.70
  -1   3  -3  116.49    9.30
   1  -3   3   90.19    8.80
  -1  -3  -3   95.89    9.10
  -1  -3  -3  112.19    8.70
   1  -3   3  113.29    8.60
  -1   3  -4  463.25   38.30
   1   3   4  416.66   38.50
   1   3   4  454.15   38.30
  -1   3  -4  481.15   39.00
  -1  -3  -4  487.45   38.40
   1  -3   4  531.75   38.50
  -1  -3  -4  441.26   38.80
  -1   3  -5   22.00    2.00
   1  -3   5   14.20    2.10
  -1  -3  -5   18.00    2.10
  -1   3  -6   47.80    4.60
   1   3   6   46.30    5.00
  -1   3  -6   66.59    6.50
  -1  -3  -6   52.99    6.10
  -1  -3  -6   51.79    4.70
   1  -3   6   44.90    4.90
  -1   3  -7   14.00    1.80
   1   3   7   12.10    2.30
   1  -3   7    8.50    2.30
  -1  -3  -7   13.20    1.90
   1   3   8    3.20    1.80
  -1   3  -8    7.20    1.60
   1  -3   8    0.40    1.90
  -1   4   8    0.90    1.70
   1   4  -8    4.10    1.60
   1  -4  -8    0.90    1.40
  -1  -4   8    1.20    1.50
  -1   4   7    8.80    1.90
   1   4  -7   10.20    1.60
  -1  -4   7   10.60    2.00
   1  -4  -7    5.70    1.70
   1   4  -6  117.19    9.70
  -1   4   6  105.89   10.00
   1   4  -6  109.79   10.80
  -1  -4   6  105.69    9.90
   1  -4  -6  123.49    9.80
   1   4  -5    5.00    1.10
  -1   4   5    3.70    1.20
   1   4  -5    4.90    1.80
   1  -4  -5    5.50    1.80
   1  -4  -5    5.90    0.70
   1  -4  -5    6.10    1.20
  -1  -4   5    6.80    1.30
   1   4  -4   94.49    7.70
  -1   4   4   84.19    7.50
  -1   4   4   89.99    7.90
   1   4  -4   92.99    8.50
   1  -4  -4   93.09    8.20
   1  -4  -4   99.99    7.70
  -1  -4   4   85.09    7.80
   1   4  -3  809.52   65.59
   1   4  -3  759.22   65.19
  -1   4   3  743.13   65.19
   1   4  -3  846.72   65.19
  -1   4   3  753.02   65.29
   1  -4  -3  806.82   65.49
  -1  -4   3  777.72   65.29
   1  -4  -3  890.61   65.29
   1   4  -2 1773.92  144.99
   1   4  -2 1987.20  144.99
  -1   4   2 1748.23  144.99
  -1   4   2 1730.63  144.89
   1   4  -2 1737.43  145.29
   1  -4  -2 1909.11  145.49
  -1  -4   2 1634.84  144.89
  -1  -4   2 1679.93  144.79
   1   4  -1   56.29    4.80
   1   4  -1   65.59    4.60
  -1   4   1   59.19    4.70
  -1   4   1   54.89    4.60
   1   4  -1   50.79    4.50
   1   4  -1   55.99    4.60
  -1  -4   1   50.19    4.70
  -1  -4   1   49.30    4.50
  -1   4   0  484.95   45.00
  -1   4   0  563.04   45.00
  -1   4   0  503.75   44.90
   1   4   0  557.14   44.90
   1  -4   0  581.34   45.00
  -1  -4   0  614.44   45.10
  -1   4  -1 2324.87  212.18
  -1   4  -1 2977.50  212.28
   1   4   1 3027.50  212.28
   1   4   1 3006.50  212.18
  -1   4  -1 2264.27  212.08
  -1  -4  -1 2234.48  212.18
   1  -4   1 2613.84  212.18
  -1  -4  -1 2343.37  212.48
  -1   4  -2  692.43   60.79
   1   4   2  749.73   60.99
  -1   4  -2  727.83   61.19
   1   4   2  741.93   60.89
  -1   4  -2  782.62   60.89
  -1  -4  -2  734.23   61.09
   1  -4   2  770.82   60.79
  -1  -4  -2  762.72   60.89
  -1   4  -3   41.80    3.90
   1   4   3   42.80    4.10
  -1   4  -3   51.29    4.80
   1   4   3   43.00    4.00
  -1  -4  -3   43.30    4.50
   1  -4   3   55.79    4.10
  -1  -4  -3   48.20    4.00
   1  -4   3   47.40    3.90
   1   4   4   72.99    7.00
   1  -4   4   91.79    6.80
   1   4   5   32.70    3.30
   1   4   5   26.00    2.70
  -1   4  -5   38.20    4.60
  -1   4  -5   28.30    2.80
   1  -4   5   35.70    3.30
  -1  -4  -5   29.70    2.90
  -1  -4  -5   40.20    4.20
   1   4   6   34.60    4.00
  -1   4  -6   46.60    5.50
  -1   4  -6   27.50    3.20
  -1  -4  -6   37.20    4.90
  -1  -4  -6   31.80    3.40
   1  -4   6   35.50    3.80
   1   4   7   91.99    8.70
  -1   4  -7   87.89    9.70
  -1   4  -7   92.69    8.00
   1  -4   7   92.59    8.50
  -1  -4  -7   93.99    8.10
  -1   4  -8   -0.50    1.30
   1   4   8    1.90    1.80
   1  -4   8   -1.30    1.80
  -1  -4  -8    1.90    1.50
  -1   5   8   15.80    2.70
   1   5  -8   10.80    2.10
  -1  -5   8   10.50    2.40
   1  -5  -8   11.50    2.10
   1   5  -6   49.50    4.50
  -1   5   6   45.20    4.80
   1   5  -6   48.10    6.10
   1  -5  -6   50.09    4.50
   1  -5  -6   42.70    5.50
  -1  -5   6   50.79    4.80
   1   5  -5   19.20    3.10
  -1   5   5   18.70    1.80
   1   5  -5   21.20    2.20
  -1   5   5   15.80    2.40
  -1  -5   5   20.40    2.50
   1  -5  -5   20.40    1.80
   1  -5  -5   20.60    2.20
   1  -5  -5   21.80    3.40
   1   5  -4  287.57   22.70
   1   5  -4  279.07   22.00
  -1   5   4  265.47   22.20
  -1   5   4  238.98   21.90
   1   5  -4  247.28   21.90
  -1  -5   4  257.47   22.10
   1  -5  -4  294.57   22.10
   1  -5  -4  274.67   22.40
   1   5  -3   55.99    5.60
  -1   5   3   56.79    5.20
   1   5  -3   64.29    5.00
  -1   5   3   56.29    4.90
   1   5  -3   53.19    4.90
   1  -5  -3   65.29    5.00
   1  -5  -3   57.49    5.20
  -1  -5   3   55.49    5.00
   1   5  -2  216.68   15.80
  -1   5   2  178.38   15.90
  -1   5   2  191.48   15.90
   1   5  -2  189.38   15.80
   1   5  -2  197.58   16.20
   1  -5  -2  195.88   15.90
  -1  -5   2  176.38   15.80
   1   5  -1 7942.61  638.54
  -1   5   1 8617.04  637.94
  -1   5   1 7569.54  637.74
  -1  -5   1 7133.59  638.04
  -1   5   0  511.85   44.80
  -1   5   0  622.24   44.90
   1   5   0  535.95   44.80
  -1   5   0  515.85   44.80
  -1   5   0  527.85   44.80
   1   5   0  593.14   44.80
  -1  -5   0  548.95   45.00
  -1  -5   0  495.85   44.80
   1  -5   0  528.85   44.80
   1  -5   0  606.04   44.80
  -1   5  -1   21.20    1.90
  -1   5  -1   23.70    2.00
  -1  -5  -1   23.50    2.10
  -1  -5  -1   22.40    1.90
   1   5   2  694.13   50.09
  -1   5  -2  539.55   49.99
  -1   5  -2  648.84   50.39
  -1   5  -2  638.54   49.99
  -1   5  -2  579.24   49.99
   1  -5   2  672.33   50.09
  -1  -5  -2  515.85   49.99
  -1   5  -3   29.50    2.60
  -1   5  -3   30.50    3.60
   1   5   3   25.80    2.70
  -1   5  -3   27.60    2.60
   1   5   3   26.80    2.80
   1  -5   3   31.30    2.50
   1  -5   3   28.00    2.70
  -1  -5  -3   31.90    3.20
  -1  -5  -3   31.60    2.70
  -1   5  -4   56.39    5.10
   1   5   4   54.29    5.10
  -1   5  -4   62.99    6.20
   1   5   4   64.49    5.50
  -1  -5  -4   64.49    5.20
   1  -5   4   69.69    5.40
   1  -5   4   58.89    5.00
  -1  -5  -4   55.39    5.80
  -1   5  -5   49.50    5.20
   1   5   5   37.00    3.40
  -1   5  -5   38.40    3.60
   1   5   5   43.50    4.20
  -1  -5  -5   39.50    4.70
  -1  -5  -5   42.80    3.70
   1  -5   5   33.20    3.80
  -1   5  -6   14.90    1.80
  -1   5  -6   15.20    3.00
   1   5   6   14.80    2.30
  -1  -5  -6   15.80    2.00
   1  -5   6   14.90    2.30
  -1   5  -7   21.30    2.80
   1   5   7   27.70    3.50
   1  -5   7   26.70    3.30
  -1  -5  -7   24.40    3.00
   1   5   8    3.00    2.30
  -1   5  -8    6.70    1.60
   1  -5   8    8.30    2.20
  -1  -5  -8    6.60    1.80
  -1   6   8   13.80    2.50
   1   6  -8   14.10    2.10
   1  -6  -8   13.50    2.20
  -1   6   7   43.50    5.50
   1   6  -7   49.00    4.70
  -1  -6   7   49.70    5.00
   1  -6  -7   56.79    4.90
   1   6  -6    9.20    2.80
  -1   6   6    8.80    1.80
   1   6  -6   10.30    1.40
  -1  -6   6   10.40    1.80
   1  -6  -6   11.60    1.70
   1  -6  -6    9.30    2.30
   1   6  -5  102.69    8.20
  -1   6   5   88.79    8.50
  -1   6   5   91.69    8.00
   1   6  -5   89.89    9.20
   1  -6  -5  106.79    8.30
   1  -6  -5   94.19    8.80
  -1  -6   5  101.59    8.40
   1   6  -4  115.99    9.40
  -1   6   4  109.39    9.70
  -1   6   4  113.29    9.40
   1   6  -4  115.19   10.30
  -1  -6   4  106.49    9.60
   1  -6  -4  120.59   10.00
   1   6  -3  659.73   56.79
   1   6  -3  714.63   56.79
  -1   6   3  693.53   56.99
  -1   6   3  691.43   56.79
   1   6  -3  681.23   57.19
  -1  -6   3  663.13   56.79
   1  -6  -3  676.83   56.99
   1  -6  -3  779.32   56.89
   1   6  -2 2925.41  239.98
   1   6  -2 2858.61  240.38
  -1   6   2 2893.41  239.98
  -1   6   2 3173.98  239.98
   1   6  -2 3097.19  240.08
   1  -6  -2 3228.68  240.28
   1  -6  -2 2876.61  240.18
  -1  -6   2 2780.32  239.78
  -1  -6   2 2613.24  240.18
   1   6  -1  213.48   16.70
   1   6  -1  223.38   16.80
   1   6  -1  220.98   16.70
  -1   6   1  182.08   16.80
  -1   6   1  197.28   16.80
   1  -6  -1  213.58   16.70
  -1  -6   1  177.98   16.70
   1  -6  -1  233.58   16.70
  -1  -6   1  173.48   16.80
   1   6   0    4.90    0.60
  -1   6   0    5.50    0.60
   1   6   0    6.50    0.70
  -1   6   0    8.20    0.90
  -1   6   0    4.80    0.60
   1  -6   0    4.80    0.60
  -1  -6   0    5.50    0.60
  -1  -6   0    4.30    0.70
   1  -6   0    3.70    0.70
  -1   6  -1   20.10    1.80
  -1   6  -1   18.90    1.70
  -1  -6  -1   20.80    1.90
  -1  -6  -1   20.00    1.70
  -1   6  -2  411.76   32.60
   1   6   2  441.56   32.70
  -1   6  -2  414.86   32.90
   1  -6   2  327.17   32.60
  -1   6  -3  305.17   25.50
  -1   6  -3  326.07   25.00
  -1   6  -3  311.37   25.00
   1   6   3  295.27   25.10
  -1  -6  -3  284.37   25.30
  -1   6  -4  270.67   21.60
   1   6   4  295.17   21.90
  -1  -6  -4  251.47   21.70
  -1  -6  -4  236.38   22.10
   1   6   5   24.80    2.90
   1   6   5   17.70    2.10
  -1   6  -5   20.40    3.40
  -1   6  -5   21.30    2.20
   1  -6   5   26.40    2.60
  -1  -6  -5   19.20    3.00
  -1  -6  -5   21.60    2.30
  -1   6  -6   99.79    8.80
  -1   6  -6  110.49   10.40
   1   6   6  105.69    9.30
  -1  -6  -6  109.99    9.90
   1  -6   6   99.79    9.10
  -1  -6  -6   97.59    8.90
  -1   6  -7    4.60    1.30
   1   6   7    2.70    1.70
  -1  -6  -7    5.30    1.30
   1  -6   7    3.50    1.80
  -1   6  -8   34.10    3.60
   1   6   8   38.10    4.60
   1  -6   8   34.60    4.30
  -1   7   8   15.60    2.80
   1   7  -8   19.20    2.30
  -1  -7   8   13.90    2.50
  -1   7   7   32.90    4.20
   1   7  -7   37.40    3.70
  -1  -7   7   33.20    4.10
   1  -7  -7   35.60    3.90
   1   7  -6    6.10    1.30
   1   7  -6    4.90    2.60
  -1   7   6    6.80    1.90
   1  -7  -6    9.00    1.40
  -1  -7   6    8.50    1.60
   1  -7  -6    7.20    2.20
   1   7  -5   45.60    3.80
  -1   7   5   39.20    3.70
  -1   7   5   46.20    4.40
   1   7  -5   44.90    5.30
  -1  -7   5   36.80    3.90
   1  -7  -5   42.90    4.50
   1  -7  -5   44.20    4.00
   1   7  -4   98.49    8.00
  -1   7   4  100.49    8.40
  -1   7   4   87.29    8.00
   1   7  -4   98.39    8.90
   1   7  -4   86.89    7.90
   1  -7  -4  104.49    8.10
  -1  -7   4  101.29    8.10
   1  -7  -4   90.99    8.40
   1   7  -3  433.06   32.30
  -1   7   3  392.36   32.30
   1   7  -3  371.66   32.30
   1   7  -3  407.96   32.70
  -1   7   3  388.96   32.40
  -1  -7   3  330.87   32.50
   1  -7  -3  393.06   32.50
   1  -7  -3  443.06   32.30
  -1  -7   3  381.26   32.20
  -1   7   2   38.60    3.80
   1   7  -2   38.70    3.80
  -1   7   2   44.70    3.90
   1   7  -2   47.90    3.70
   1   7  -2   42.40    4.30
  -1  -7   2   40.90    3.60
   1  -7  -2   46.80    3.80
   1  -7  -2   48.80    3.80
  -1  -7   2   38.20    4.00
   1   7  -1   24.10    1.90
  -1   7   1   22.10    2.20
  -1   7   1   22.00    2.20
   1   7  -1   21.40    2.20
   1   7  -1   23.50    2.00
   1  -7  -1   23.80    2.10
   1  -7  -1   26.20    2.00
  -1  -7   1   20.00    2.20
   1   7   0 1421.86  126.19
   1   7   0 1742.93  126.19
  -1   7   0 1504.45  126.29
  -1   7   0 1334.17  126.09
   1  -7   0 1622.54  126.29
  -1  -7   0 1592.94  126.39
   1  -7   0 1413.36  126.19
  -1  -7   0 1728.73  126.19
  -1   7  -1  946.11   66.99
  -1   7  -1  759.82   66.69
  -1  -7  -1  759.62   66.79
   1  -7   1  856.71   66.89
  -1  -7  -1  768.72   66.79
  -1   7  -2  189.88   13.90
  -1   7  -2  175.98   14.30
  -1   7  -2  161.88   13.80
  -1   7  -2  144.99   13.80
   1   7   2  197.28   14.00
   1  -7   2  165.08   13.90
  -1  -7  -2  148.29   14.00
   1   7   3  423.16   34.30
  -1   7  -3  380.86   34.20
  -1  -7  -3  437.36   34.60
  -1  -7  -3  386.76   34.20
   1  -7   3  460.65   34.30
   1   7   4   25.20    2.60
   1   7   4   26.60    2.90
  -1   7  -4   28.20    4.00
  -1   7  -4   26.20    2.40
  -1   7  -4   28.20    2.50
  -1  -7  -4   26.70    3.50
   1  -7   4   28.00    2.40
   1  -7   4   28.20    2.80
  -1  -7  -4   26.60    2.60
   1   7   5   23.40    2.70
   1   7   5   20.50    2.20
  -1   7  -5   23.00    2.10
  -1   7  -5   22.00    3.50
  -1  -7  -5   19.80    2.30
  -1  -7  -5   20.40    3.30
   1  -7   5   20.40    2.40
  -1   7  -6   18.30    2.20
   1   7   6   18.60    2.60
   1  -7   6   13.40    2.20
  -1  -7  -6   19.50    2.20
  -1  -7  -6   16.90    3.10
  -1   7  -7    4.00    1.40
   1   7   7    7.20    2.00
  -1   7  -7    5.00    3.10
  -1  -7  -7    8.10    1.60
   1  -7   7    7.70    1.90
  -1   7  -8   22.60    2.60
   1   7   8   18.60    3.30
   1  -7   8   14.40    2.90
  -1   8   8    3.80    2.00
   1   8  -8    6.70    1.50
   1  -8  -8    6.80    2.80
  -1  -8   8    3.10    1.90
   1   8  -6    0.50    2.40
   1   8  -6    4.10    1.10
  -1   8   6    1.30    1.40
   1  -8  -6    3.20    1.20
  -1  -8   6    2.90    1.30
   1  -8  -6    2.30    2.00
   1   8  -5   26.60    2.40
  -1   8   5   22.00    2.90
   1   8  -5   20.90    3.40
   1   8  -5   24.30    2.40
  -1   8   5   21.40    2.30
   1  -8  -5   24.20    3.20
  -1  -8   5   23.20    2.60
   1  -8  -5   26.10    2.60
   1   8  -4   65.99    5.40
  -1   8   4   65.89    5.80
   1   8  -4   64.69    6.40
  -1   8   4   63.79    5.40
   1   8  -4   59.09    5.30
   1  -8  -4   61.09    5.80
  -1  -8   4   53.89    6.00
   1  -8  -4   64.69    5.50
  -1  -8   4   64.19    5.50
  -1   8   3  271.57   21.90
   1   8  -3  253.17   22.30
  -1   8   3  247.48   22.00
   1   8  -3  288.87   21.80
   1   8  -3  260.87   21.90
   1  -8  -3  269.67   22.00
  -1  -8   3  252.17   21.80
  -1  -8   3  241.48   22.10
   1  -8  -3  302.87   21.90
  -1   8   2  909.61   70.19
  -1   8   2  755.32   70.09
   1   8  -2  808.52   70.09
   1   8  -2  932.01   69.99
   1   8  -2  835.82   70.39
   1  -8  -2  877.51   70.09
   1  -8  -2  986.40   70.09
  -1  -8   2  852.21   69.89
  -1  -8   2  755.42   70.19
   1   8  -1  658.93   50.69
  -1   8   1  572.64   50.69
  -1   8   1  626.04   50.79
   1   8  -1  642.44   50.79
   1   8  -1  633.24   50.59
   1  -8  -1  684.33   50.69
  -1  -8   1  525.85   50.59
  -1   8   0   25.20    2.00
   1   8   0   25.70    2.30
  -1   8   0   27.60    2.30
   1   8   0   18.60    2.00
  -1  -8   0   18.00    2.00
   1  -8   0   23.50    2.00
   1  -8   0   21.40    2.00
  -1  -8   0   26.30    2.10
  -1   8  -1  423.16   34.70
   1  -8   1  472.95   34.90
  -1  -8  -1  378.36   34.80
   1   8   2  369.76   31.40
  -1   8  -2  368.26   31.30
  -1   8  -2  396.66   31.40
  -1   8  -2  396.06   31.70
  -1  -8  -2  385.36   31.50
   1  -8   2  410.16   31.30
  -1  -8  -2  352.36   31.30
  -1  -8  -3   92.29    7.30
   1  -8   3   71.49    6.80
  -1  -8  -3   80.39    6.80
  -1  -8  -4    1.10    0.70
   1  -8   4    0.30    0.70
  -1  -8  -4   -0.20    1.10
  -1   8  -5   -0.70    2.00
  -1   8  -5    1.30    0.70
   1   8   5    1.30    0.80
   1   8   5   -0.30    1.10
   1  -8   5    0.80    1.00
  -1  -8  -5   -0.50    1.40
  -1  -8  -5   -0.10    0.80
   1   8   6   17.00    2.70
  -1   8  -6   17.30    3.60
  -1   8  -6   20.90    2.30
  -1  -8  -6   27.00    4.00
  -1  -8  -6   17.00    2.20
   1  -8   6   18.20    2.40
  -1   8  -7   16.40    2.00
   1   8   7   10.70    2.60
   1  -8   7   13.00    2.30
  -1  -8  -7   15.50    2.20
  -1   8  -8   22.90    2.70
   1   8   8   18.40    3.30
   1  -8   8   15.90    2.90
   1   9  -8   12.00    2.00
  -1   9   8   10.20    2.40
  -1  -9   8    9.20    2.20
   1   9  -7   26.80    3.20
  -1   9   7   25.80    3.50
   1  -9  -7   28.90    3.40
  -1  -9   7   29.80    3.30
  -1   9   6   13.90    2.40
  -1  -9   6   17.00    2.10
   1  -9  -6   15.00    2.60
  -1   9   5   25.40    2.70
   1   9  -5   28.50    2.70
   1   9  -5   28.10    4.30
  -1   9   5   24.90    3.20
   1   9  -5   34.80    2.80
  -1  -9   5   29.70    2.90
   1  -9  -5   25.10    3.40
   1  -9  -5   28.50    2.90
  -1  -9   5   24.90    3.60
   1   9  -4  876.51   68.29
   1   9  -4  809.42   68.89
  -1   9   4  763.12   68.39
  -1   9   4  860.21   68.29
   1   9  -4  801.62   68.29
   1  -9  -4  920.11   68.39
  -1  -9   4  758.12   68.59
  -1  -9   4  871.91   68.29
   1  -9  -4  847.82   68.59
   1   9  -3   53.19    4.10
   1   9  -3   43.20    4.10
  -1   9   3   50.09    4.20
  -1   9   3   43.00    4.30
   1   9  -3   46.50    4.90
  -1  -9   3   39.10    4.50
  -1  -9   3   43.10    4.00
   1  -9  -3   52.29    4.10
   1  -9  -3   46.00    4.30
   1   9  -2    9.20    1.00
   1   9  -2    9.70    1.70
   1   9  -2    8.10    1.20
  -1   9   2    9.10    1.30
  -1   9   2    7.00    1.20
  -1  -9   2    8.20    0.90
   1  -9  -2    8.80    1.10
  -1  -9   2    8.50    1.40
   1  -9  -2    8.30    1.20
  -1   9   1  226.88   22.20
   1   9  -1  278.67   22.20
   1   9  -1  275.37   22.10
   1   9  -1  281.47   22.40
  -1   9   1  271.77   22.40
   1  -9  -1  304.57   22.20
  -1  -9   1  231.08   22.30
   1  -9  -1  296.27   22.20
   1   9   0  279.57   23.90
  -1   9   0  316.67   24.20
   1   9   0  329.67   24.20
  -1  -9   0  292.77   24.00
   1  -9   0  249.38   24.00
  -1   9  -1   22.20    2.60
   1   9   1   22.60    2.10
  -1   9  -1   24.30    2.30
   1   9   1   25.10    2.40
   1  -9   1   17.90    2.20
   1   9   2   25.30    2.20
  -1   9  -2   19.10    1.80
  -1   9  -2   23.80    2.10
  -1   9  -2   23.10    2.70
  -1  -9  -2   15.30    1.90
  -1  -9  -2   18.50    2.20
   1  -9   2   20.30    1.90
  -1   9  -3  366.06   27.00
  -1   9  -3  311.87   27.00
   1   9   3  331.07   27.10
  -1   9  -3  329.87   27.50
  -1  -9  -3  320.37   27.00
  -1  -9  -3  341.87   27.40
   1  -9   3  301.27   27.00
  -1   9  -4   26.40    2.10
  -1  -9  -4   17.80    2.90
   1  -9   4   18.30    2.20
  -1  -9  -4   21.90    2.20
   1   9   5   61.59    5.90
  -1   9  -5   60.29    6.60
  -1   9  -5   64.09    5.40
   1   9   5   63.39    5.50
  -1  -9  -5   63.19    5.50
  -1  -9  -5   55.69    6.20
   1  -9   5   64.69    5.60
  -1   9  -6   16.90    1.90
  -1   9  -6   14.80    3.40
   1   9   6   14.50    2.30
  -1  -9  -6   17.40    2.10
   1  -9   6   16.10    2.10
  -1  -9  -6   10.90    2.90
  -1   9  -7    3.20    1.30
   1   9   7    0.90    1.90
  -1  -9  -7    2.20    1.40
   1  -9   7    0.30    1.60
   1   9   8    0.90    2.30
  -1   9  -8    3.50    1.50
  -1  -9  -8    0.10    1.50
   1  -9   8    0.70    1.50
  -1  10   8    3.50    1.90
   1  10  -8    2.60    1.50
  -1 -10   8    2.10    1.70
   1  10  -7   23.90    2.80
  -1  10   7   19.10    3.00
   1  10  -7   17.50    4.10
   1 -10  -7   25.20    2.80
  -1 -10   7   18.60    2.70
  -1 -10   7   21.80    4.00
  -1  10   6   26.00    3.80
   1  10  -6   38.60    5.50
   1  10  -6   38.30    3.40
   1 -10  -6   32.90    4.50
  -1 -10   6   33.60    3.70
  -1 -10   6   30.80    4.80
   1 -10  -6   36.00    3.60
   1  10  -5  140.29   11.60
   1  10  -5  148.19   11.60
  -1  10   5  129.69   11.90
   1  10  -5  146.59   12.70
  -1  10   5  130.69   11.60
  -1 -10   5  122.29   12.20
   1 -10  -5  147.29   11.70
   1 -10  -5  137.69   12.10
  -1 -10   5  146.59   11.80
   1  10  -4  104.19    8.90
   1  10  -4   84.49    7.80
   1  10  -4   99.09    7.80
  -1  10   4   82.69    8.10
  -1  10   4   92.19    7.90
   1 -10  -4  102.69    7.90
  -1 -10   4   79.99    8.30
   1 -10  -4   92.39    8.20
  -1 -10   4   93.89    7.90
  -1  10   3  112.79   10.00
  -1  10   3  122.49   10.00
   1  10  -3  124.19   10.50
   1  10  -3  125.79    9.80
   1  10  -3  104.49    9.80
  -1 -10   3  102.19   10.10
   1 -10  -3  117.69   10.00
  -1 -10   3  118.39    9.70
   1 -10  -3  125.39    9.80
   1  10  -2  696.63   54.89
   1  10  -2  670.73   55.09
  -1  10   2  674.73   55.09
  -1  10   2  670.73   55.19
   1  10  -2  670.93   54.99
   1  10  -2  632.84   55.39
   1 -10  -2  704.73   55.09
   1 -10  -2  723.33   55.09
  -1 -10   2  710.73   54.89
  -1 -10   2  570.54   55.19
  -1  10   1  517.85   47.10
   1  10  -1  580.14   47.30
   1  10  -1  593.84   47.10
  -1  10   1  554.04   47.30
   1  10  -1  547.45   47.00
   1 -10  -1  608.74   47.10
   1 -10  -1  627.94   47.10
  -1  10   0  530.15   44.90
   1  10   0  633.24   44.90
  -1  10   0  574.64   44.90
   1 -10   0  589.24   44.90
  -1 -10   0  482.35   44.90
   1 -10   0  485.55   44.90
  -1  10  -1  327.07   29.70
  -1  10  -1  398.26   30.00
  -1  10  -1  360.96   30.00
   1  10   1  424.56   29.90
  -1  10  -1  362.56   29.80
  -1 -10  -1  361.86   29.80
  -1 -10  -1  347.97   29.80
   1 -10   1  328.67   29.90
   1  10   2   76.89    5.40
  -1  10  -2   55.09    5.10
  -1  10  -2   55.99    5.10
  -1 -10  -2   57.09    5.10
   1 -10   2   67.19    5.50
   1 -10   2   62.19    5.10
  -1 -10  -2   54.39    5.30
  -1 -10  -4   15.40    1.80
  -1 -10  -4   13.80    2.30
  -1  10  -5   33.50    2.80
   1  10   5   22.60    2.80
  -1 -10  -5   28.50    3.70
  -1 -10  -5   32.30    2.90
   1 -10   5   19.70    2.70
   1  10   6   20.80    3.10
  -1  10  -6   24.80    2.60
  -1  10  -6   22.00    4.00
   1 -10   6   22.50    2.80
  -1 -10  -6   24.30    3.60
  -1 -10  -6   23.10    2.70
  -1  10  -7   12.90    1.60
   1  10   7    8.00    2.10
  -1  10  -7    4.20    3.20
   1 -10   7    8.30    1.70
  -1 -10  -7    8.80    1.80
   1  10   8    0.40    1.80
  -1  10  -8    0.80    1.40
   1 -10   8   -1.40    1.70
  -1  11   8    0.80    2.20
   1  11  -8    3.10    1.60
   1 -11  -8    2.30    2.50
   1  11  -7   34.80    3.60
  -1  11   7   39.50    4.80
  -1 -11   7   42.00    5.60
   1 -11  -7   33.70    5.40
   1 -11  -7   33.60    3.80
  -1 -11   7   42.40    4.10
  -1  11   6   23.10    3.20
   1  11  -6   32.70    3.00
   1  11  -6   20.70    4.00
   1 -11  -6   31.80    3.20
  -1 -11   6   25.30    3.90
   1 -11  -6   29.10    3.90
  -1 -11   6   24.40    3.10
  -1  11   5  129.09   11.40
   1  11  -5  128.29   10.90
   1  11  -5  138.29   11.00
   1  11  -5  135.59   12.10
  -1  11   5  132.19   11.00
   1 -11  -5  123.69   11.40
   1 -11  -5  138.19   11.10
  -1 -11   5  125.09   11.00
  -1 -11   5  121.39   11.60
  -1  11   4   70.99    6.20
   1  11  -4   66.09    6.00
   1  11  -4   78.29    6.00
  -1  11   4   68.59    6.40
   1  11  -4   74.69    7.20
   1 -11  -4   76.49    6.10
  -1 -11   4   66.99    6.00
   1 -11  -4   67.89    6.40
  -1 -11   4   58.69    6.50
   1  11  -3  628.34   51.39
  -1  11   3  642.44   51.39
   1  11  -3  622.64   51.79
   1  11  -3  671.03   51.19
  -1  11   3  587.54   51.39
   1 -11  -3  637.74   51.39
  -1 -11   3  568.04   51.49
   1 -11  -3  711.73   51.29
  -1 -11   3  565.44   51.19
  -1  11   2   73.29    6.10
  -1  11   2   55.39    5.90
   1  11  -2   70.29    5.80
   1  11  -2   57.99    6.00
   1  11  -2   78.09    6.50
   1  11  -2   68.89    5.70
   1 -11  -2   73.79    5.90
  -1 -11   2   59.09    6.10
  -1 -11   2   70.29    5.70
   1 -11  -2   76.09    5.90
  -1  11   1  532.75   42.90
   1  11  -1  517.65   42.50
   1  11  -1  505.95   42.80
   1  11  -1  544.25   42.60
  -1  11   1  480.45   42.70
   1 -11  -1  574.14   42.70
   1 -11  -1  555.44   42.60
  -1 -11   1  457.15   42.70
   1  11   0  351.86   25.20
  -1  11   0  346.07   25.20
   1  11   0  287.47   24.90
   1 -11   0  271.37   24.90
  -1 -11   0  259.77   24.90
  -1 -11   0  315.37   25.00
  -1  11  -1  105.29    9.00
  -1  11  -1  115.19    8.80
  -1  11  -1   91.49    8.50
  -1  11  -1  100.69    8.50
   1  11   1  117.59    8.70
   1 -11   1   90.49    8.70
  -1 -11  -1  105.69    8.60
  -1 -11  -1  109.69    8.70
   1 -11   1   95.19    8.50
   1  11   3  158.58   13.40
  -1  11  -3  140.69   13.20
   1 -11   3  193.38   13.80
  -1 -11  -3  154.78   13.30
   1 -11   3  159.18   13.20
  -1 -11  -3  154.78   13.60
  -1  11  -4  110.09    9.40
   1  11   4  122.89    9.60
   1  11   4  102.39    9.60
  -1  11  -4  118.39    9.50
  -1  11  -4  129.09   10.50
  -1 -11  -4  102.89    9.90
   1 -11   4   98.79    9.40
  -1 -11  -4  113.69    9.50
   1  11   5   14.50    2.00
   1  11   5   14.20    1.80
  -1 -11  -5   12.80    2.40
   1 -11   5   11.20    1.70
  -1 -11  -5   13.10    1.60
  -1  11  -6    4.40    2.90
  -1  11  -6    8.30    1.30
   1  11   6    2.30    1.60
   1 -11   6    7.00    1.50
  -1 -11  -6    4.50    1.30
  -1 -11  -6    3.80    2.20
  -1  11  -7   -0.10    1.20
   1  11   7    1.60    2.00
  -1 -11  -7   -1.30    1.20
   1 -11   7    0.10    1.40
  -1 -11  -7    0.10    2.20
  -1  11  -8    3.40    1.50
   1  11   8    4.40    2.00
   1 -11   8    2.50    1.90
  -1 -11  -8   -1.10    1.50
  -1  12   8   -0.10    2.20
   1  12  -8    4.40    1.60
   1 -12  -8    1.60    2.40
   1  12  -7    6.50    1.30
  -1  12   7    4.10    2.20
   1 -12  -7    3.90    1.60
  -1 -12   7    6.20    1.60
   1  12  -6  118.99    9.80
   1  12  -6  105.29   11.00
  -1  12   6  121.59   10.30
   1 -12  -6  118.69    9.90
   1 -12  -6  113.99   10.50
  -1 -12   6  110.49    9.90
  -1 -12   6  110.69   10.70
   1  12  -5   42.60    4.00
  -1  12   5   38.70    4.40
  -1  12   5   45.50    4.10
   1  12  -5   50.79    5.80
  -1 -12   5   39.30    4.00
  -1 -12   5   37.40    5.00
   1 -12  -5   49.40    4.10
   1 -12  -5   43.10    4.70
   1  12  -4   47.30    4.60
   1  12  -4   56.59    4.60
  -1  12   4   50.99    4.70
   1  12  -4   52.19    5.80
  -1  12   4   53.89    5.00
  -1 -12   4   43.10    4.40
   1 -12  -4   58.49    4.60
   1 -12  -4   50.39    5.00
  -1 -12   4   43.90    5.20
   1  12  -3  146.99   12.50
  -1  12   3  153.68   12.00
   1  12  -3  145.29   11.70
  -1  12   3  140.79   12.00
   1  12  -3  133.29   11.90
  -1 -12   3  151.58   11.70
   1 -12  -3  133.99   11.90
   1 -12  -3  146.09   11.80
  -1 -12   3  118.89   12.10
  -1  12   2 1887.01  162.78
   1  12  -2 1998.50  162.58
   1  12  -2 2082.59  162.68
   1  12  -2 1884.91  162.78
  -1 -12   2 1668.93  162.78
   1 -12  -2 2071.39  162.68
   1 -12  -2 2221.78  163.38
  -1 -12   2 2129.99  162.68
  -1  12   1   51.69    4.70
   1  12  -1   43.20    4.60
   1  12  -1   54.49    4.30
   1  12  -1   50.69    4.20
  -1  12   1   47.10    4.30
   1 -12  -1   57.89    4.30
   1 -12  -1   44.10    4.30
   1  12   0   36.70    3.10
  -1  12   0   47.20    3.60
   1  12   0   41.00    3.60
  -1  12   0   33.90    3.20
   1  12   0   29.20    3.10
  -1  12   0   39.30    3.20
  -1 -12   0   36.60    3.20
  -1 -12   0   37.60    3.30
   1 -12   0   34.60    3.20
  -1  12  -1   99.09    8.10
   1  12   1   97.79    7.90
  -1  12  -1  100.89    7.80
  -1  12  -1   89.39    8.20
   1  12   1  101.59    8.20
   1 -12   1   83.09    8.00
   1 -12   1  101.39    7.80
  -1 -12  -1   96.19    7.90
  -1 -12  -1   75.89    7.80
   1  12   2  409.46   28.10
  -1  12  -2  313.17   27.80
  -1  12  -2  312.67   27.70
  -1  12  -2  399.66   28.30
  -1 -12  -2  296.77   27.90
   1 -12   2  337.27   27.70
   1 -12   2  355.76   28.10
  -1 -12  -2  294.87   27.80
   1  12   3   17.20    2.10
  -1  12  -3   11.20    1.50
  -1  12  -3   14.80    2.50
   1  12   3   12.90    1.70
  -1  12  -3   16.10    1.70
  -1  12  -3   10.40    1.60
  -1 -12  -3   14.40    1.70
   1 -12   3   13.80    1.60
  -1 -12  -3   17.70    2.20
   1 -12   3   12.40    2.10
  -1  12  -4  101.69    9.10
  -1  12  -4  121.39    9.00
   1  12   4   92.09    9.20
  -1  12  -4  108.09   10.00
   1  12   4  117.09    9.30
   1 -12   4  106.79    9.10
  -1 -12  -4   98.19    9.00
  -1 -12  -4  109.69    9.60
   1  12   5   33.20    3.60
   1  12   5   34.20    3.50
  -1  12  -5   39.00    5.20
  -1  12  -5   35.30    3.20
   1 -12   5   24.00    3.30
  -1 -12  -5   32.10    4.30
   1 -12   5   35.60    3.20
  -1 -12  -5   30.10    3.30
   1  12   6   15.00    2.70
  -1  12  -6   17.70    2.30
  -1  12  -6   19.70    3.70
  -1 -12  -6   19.90    3.30
   1 -12   6   19.70    2.40
  -1 -12  -6   20.50    2.50
  -1  12  -7    6.30    1.50
   1  12   7    1.80    2.10
   1 -12   7    6.40    1.70
  -1 -12  -7    4.70    2.80
  -1 -12  -7    5.40    1.50
   1  12   8    8.80    2.50
  -1  12  -8   14.90    2.10
   1 -12   8   13.00    2.50
  -1  13   8    3.30    2.40
   1  13  -8    2.40    1.60
   1 -13  -8    2.20    2.40
   1  13  -7    4.90    1.40
  -1  13   7   -1.60    1.60
   1 -13  -7   -1.70    2.20
   1  13  -6   39.00    3.60
   1 -13  -6   35.40    4.40
   1 -13  -6   39.40    3.90
  -1 -13   6   33.60    5.10
  -1 -13   6   33.30    3.90
   1  13  -5  149.29   12.30
  -1  13   5  131.39   11.10
   1  13  -5  125.09   10.90
   1  13  -5  131.79   10.90
  -1  13   5  121.89   11.30
   1 -13  -5  126.29   11.40
  -1 -13   5  121.59   10.90
  -1 -13   5  112.99   11.50
   1 -13  -5  150.18   11.10
   1  13  -4  491.55   38.30
   1  13  -4  456.15   38.40
  -1  13   4  487.25   38.50
   1  13  -4  490.95   39.10
  -1  13   4  426.96   38.50
  -1 -13   4  422.26   38.70
   1 -13  -4  511.35   38.40
  -1 -13   4  443.46   38.20
   1 -13  -4  464.35   38.60
   1  13  -3  121.49   10.90
   1  13  -3  111.79   10.20
  -1  13   3  119.69   10.30
   1  13  -3  127.39   10.10
  -1  13   3  130.59   10.40
   1 -13  -3  126.69   10.30
  -1 -13   3  105.09    9.90
  -1 -13   3  101.19   10.50
   1 -13  -3  138.99   10.20
  -1  13   2    2.10    0.90
   1  13  -2   -0.90    0.40
   1  13  -2    0.30    0.80
   1  13  -2   -0.10    1.10
   1 -13  -2    1.90    0.90
  -1 -13   2   -1.30    0.40
   1 -13  -2   -0.40    0.60
  -1 -13   2    0.10    1.20
   1  13  -1  471.55   38.90
   1  13  -1  460.05   38.60
  -1  13   1  492.95   39.00
  -1  13   1  428.36   38.70
   1  13  -1  508.95   38.70
   1 -13  -1  504.65   38.70
  -1 -13   1  416.36   38.80
   1 -13  -1  499.15   38.70
  -1  13   0  262.27   19.60
   1  13   0  253.97   19.90
  -1  13   0  247.48   19.90
   1  13   0  209.28   19.60
  -1  13   0  213.58   19.60
  -1 -13   0  258.57   19.60
   1 -13   0  207.28   19.60
  -1 -13   0  230.78   19.70
   1 -13   0  269.87   19.60
  -1  13  -1  117.29    9.20
   1  13   1  112.49    9.20
   1  13   1  121.99    9.50
  -1  13  -1  117.69    9.50
   1 -13   1   97.49    9.30
  -1 -13  -1   99.79    9.20
   1 -13   1  108.69    9.10
  -1  13  -2   44.50    4.50
   1  13   2   40.60    3.80
  -1  13  -2   41.00    3.70
  -1  13  -2   46.00    4.00
   1 -13   2   35.30    4.10
  -1  13  -3   44.70    4.30
  -1  13  -3   50.69    4.60
  -1  13  -3   50.69    5.40
   1  13   3   59.89    4.90
   1  13   3   59.39    4.70
  -1  13  -3   48.30    4.30
  -1 -13  -3   38.20    4.40
  -1 -13  -3   52.99    4.90
   1 -13   3   51.29    4.30
   1 -13   3   49.60    5.00
   1  13   4   69.89    6.80
   1  13   4   70.99    6.80
  -1  13  -4   85.19    6.80
  -1  13  -4   91.39    7.90
   1 -13   4   78.79    7.30
  -1 -13  -4   79.29    6.60
  -1 -13  -4   76.29    7.20
   1 -13   4   64.49    6.60
   1  13   5   94.29    7.70
   1 -13   5  108.79    8.40
   1 -13   5   68.49    7.30
   1 -13   5   87.19    7.30
  -1 -13  -5   68.39    7.80
   1  13   6    7.10    2.00
  -1  13  -6    9.50    1.60
   1 -13   6   10.30    1.70
  -1 -13  -6   11.20    1.70
  -1 -13  -6    9.00    2.50
  -1  13  -7    5.10    3.40
  -1  13  -7    7.20    1.60
   1  13   7    5.70    2.00
  -1 -13  -7    6.90    3.00
   1 -13   7    8.70    1.90
   1  14  -8    1.60    1.50
  -1  14   8   -0.20    2.20
   1 -14  -8    1.70    2.50
   1  14  -7   29.40    3.00
  -1  14   7   20.80    3.30
  -1 -14   7   26.00    4.40
   1 -14  -7   23.10    3.70
  -1 -14   6   17.20    3.30
   1 -14  -6   16.90    2.80
  -1 -14   6   23.20    2.60
   1 -14  -6   11.80    2.00
  -1  14   5  233.68   19.40
   1  14  -5  231.48   19.20
   1  14  -5  251.07   20.40
   1  14  -5  231.98   19.30
  -1  14   5  266.37   19.70
   1 -14  -5  250.07   19.40
  -1 -14   5  212.18   19.20
   1 -14  -5  209.78   19.60
  -1 -14   5  209.38   19.90
  -1  14   4  113.89   10.10
   1  14  -4  121.09    9.80
   1  14  -4  135.69   11.00
  -1  14   4  119.29   10.00
   1  14  -4  106.89    9.90
  -1 -14   4   99.29    9.70
   1 -14  -4  116.49   10.20
  -1 -14   4  106.69   10.40
   1 -14  -4  130.79    9.90
   1  14  -3  476.65   43.50
   1  14  -3  508.65   43.90
  -1  14   3  556.24   43.50
  -1  14   3  530.85   43.60
   1  14  -3  537.85   43.30
   1 -14  -3  546.25   43.50
  -1 -14   3  563.04   43.20
   1 -14  -3  569.24   43.40
  -1 -14   3  464.55   43.60
   1  14  -2 3706.63  294.57
  -1  14   2 3369.76  294.47
   1  14  -2 3590.24  294.57
  -1  14   2 3364.96  294.57
   1  14  -2 3383.56  294.47
   1 -14  -2 3856.71  295.67
  -1 -14   2 3876.91  294.57
   1 -14  -2 3724.63  294.97
  -1  14   1  194.08   16.00
   1  14  -1  202.78   15.70
   1  14  -1  189.58   16.00
   1  14  -1  188.48   15.60
  -1  14   1  172.68   15.70
  -1 -14   1  197.28   15.70
   1 -14  -1  202.18   15.70
   1 -14  -1  196.08   15.70
  -1 -14   1  165.98   15.80
   1  14   0  254.57   19.40
   1  14   0  237.38   19.10
  -1  14   0  249.48   19.10
   1  14   0  203.68   19.00
  -1  14   0  244.08   19.40
  -1  14   0  221.18   19.10
   1 -14   0  202.08   19.10
   1 -14   0  216.58   19.10
  -1 -14   0  267.37   19.10
  -1 -14   0  228.78   19.20
  -1  14  -1  145.49   12.30
   1  14   1  145.49   12.00
   1  14   1  158.28   12.30
  -1  14  -1  152.98   11.90
   1 -14   1  126.89   12.10
   1 -14   1  155.68   11.90
  -1 -14  -1  139.09   11.90
  -1 -14  -1  131.29   12.00
   1  14   2  109.19    9.50
  -1  14  -2  123.19    9.40
  -1  14  -2  107.39    9.90
   1  14   2  117.89    9.70
  -1  14  -2  107.39    9.70
  -1 -14  -2  123.19    9.70
   1 -14   2   94.59    9.70
   1  14   3   86.19    6.50
  -1  14  -3   65.29    6.00
   1  14   3   86.79    6.60
  -1  14  -3   68.69    6.30
  -1  14  -3   74.09    7.10
   1 -14   3   69.29    6.10
  -1 -14  -3   65.89    6.50
   1 -14   3   64.99    6.60
  -1 -14  -3   69.39    6.10
  -1  14  -4  217.18   16.90
  -1  14  -4  227.08   17.80
   1  14   4  215.08   17.10
   1  14   4  188.78   17.00
   1 -14   4  189.28   17.40
  -1 -14  -4  182.18   16.80
  -1 -14  -4  200.48   17.30
  -1 -14  -5   33.70    4.40
   1 -14   5   35.60    3.60
   1 -14   5   42.50    3.60
  -1 -14  -5   33.30    3.50
  -1  14  -6   14.10    1.80
   1  14   6    8.50    2.30
  -1  14  -6   13.60    3.50
  -1 -14  -6   13.30    1.80
  -1 -14  -6    9.90    2.60
   1 -14   6   10.20    3.30
   1 -14   6    9.80    1.80
   1  14   7    5.50    2.30
  -1  14  -7    4.20    1.50
  -1 -14  -7    3.30    2.70
   1 -14   7    4.40    1.70
   1  15  -8    7.00    1.80
  -1  15   8    5.90    2.20
   1  15  -7   11.40    1.90
   1 -15  -7   10.10    2.70
   1  15  -6   63.19    5.60
  -1  15   6   60.59    6.40
  -1 -15   6   60.19    7.00
   1 -15  -6   61.29    6.40
   1  15  -5   80.69    8.00
  -1  15   5   64.29    6.60
  -1  15   5   73.09    6.40
   1  15  -5   66.69    6.20
   1  15  -5   80.39    6.20
  -1 -15   5   63.89    6.10
  -1 -15   5   69.09    7.20
   1 -15  -5   64.29    6.70
  -1  15   4   43.60    4.40
   1  15  -4   50.49    5.60
   1  15  -4   42.70    4.00
  -1  15   4   54.59    4.70
   1  15  -4   36.20    4.20
  -1 -15   4   41.40    4.90
  -1 -15   4   40.10    3.90
   1 -15  -4   40.00    4.40
   1 -15  -4   47.10    4.10
   1  15  -3   37.00    3.30
   1  15  -3   41.20    4.80
   1  15  -3   24.70    3.50
  -1  15   3   40.50    3.80
  -1  15   3   29.60    3.50
   1 -15  -3   35.60    3.30
  -1 -15   3   32.70    3.00
  -1 -15   3   39.90    4.10
   1 -15  -3   32.30    3.50
   1  15  -2   53.19    4.60
   1  15  -2   41.80    3.70
   1  15  -2   42.00    3.90
   1 -15  -2   45.50    4.10
   1 -15  -2   40.40    4.00
  -1 -15   2   49.20    4.50
   1  15  -1  238.28   19.70
  -1  15   1  234.98   19.70
  -1  15   1  211.88   19.40
   1  15  -1  243.68   19.30
   1  15  -1  225.68   19.20
   1 -15  -1  253.47   19.40
  -1 -15   1  205.78   19.50
  -1 -15   1  240.08   19.30
   1 -15  -1  257.27   19.40
  -1  15   0  221.98   20.00
   1  15   0  267.07   20.00
  -1  15   0  256.37   20.00
   1  15   0  256.67   20.40
   1  15   0  208.58   19.90
  -1  15   0  248.38   20.30
  -1 -15   0  262.27   20.00
   1 -15   0  216.18   20.00
   1 -15   0  266.97   20.00
  -1 -15   0  229.18   20.10
  -1  15  -1  133.99   10.90
   1  15   1  126.59   10.60
  -1  15  -1  132.39   10.50
   1  15   1  140.69   11.00
  -1  15  -1  110.09   10.40
  -1 -15  -1  136.19   10.60
   1 -15   1  112.69   10.70
  -1 -15  -1  132.49   10.50
   1 -15   1  118.49   10.50
  -1  15  -2   24.00    3.40
  -1  15  -2   22.90    2.60
  -1  15  -2   16.20    1.90
  -1  15  -2   25.00    2.10
   1  15   2   22.70    2.40
   1  15   2   26.90    2.80
  -1 -15  -2   17.20    2.10
  -1 -15  -2   15.60    2.30
   1 -15   2   19.50    2.70
  -1  15  -3  174.68   14.00
   1  15   3  171.08   13.20
   1 -15   3  144.59   13.50
  -1 -15  -3  139.69   13.40
   1 -15   4   18.80    2.20
  -1 -15  -4   18.30    2.70
  -1 -15  -4   17.00    2.10
  -1 -15  -5    8.90    1.50
  -1 -15  -5    8.80    2.30
   1 -15   5    5.20    1.40
   1 -15   5    5.70    1.40
   1  15   6    9.80    2.20
  -1  15  -6   10.70    3.60
  -1  15  -6   15.90    1.80
   1 -15   6   14.40    3.50
   1 -15   6   14.20    2.00
  -1 -15  -6    8.60    2.80
  -1  15  -7   24.40    2.90
   1  15   7   18.30    3.40
   1 -15   7   28.10    4.80
  -1 -15  -7   24.70    4.20
   1  16  -7   10.60    1.90
  -1  16   7   12.20    2.80
  -1 -16   7    7.90    3.60
   1 -16  -7    8.00    2.80
  -1  16   6  102.29   10.50
   1  16  -6  124.89   10.10
   1 -16  -6  116.09   10.70
  -1 -16   6  122.39   11.20
   1  16  -5   42.70    5.80
   1  16  -5   29.30    3.50
  -1  16   5   35.00    3.90
  -1  16   5   32.20    3.90
   1  16  -5   37.90    3.40
   1 -16  -5   30.50    4.10
  -1 -16   5   31.10    3.30
  -1 -16   5   39.10    4.90
   1  16  -4  202.18   16.60
  -1  16   4  190.88   16.70
   1  16  -4  211.98   16.40
   1  16  -4  210.68   17.50
  -1  16   4  199.28   16.70
  -1 -16   4  180.18   16.30
  -1 -16   4  182.68   16.90
   1 -16  -4  200.18   16.70
   1  16  -3   54.19    4.60
   1  16  -3   49.50    5.10
  -1  16   3   55.39    5.00
  -1  16   3   49.10    5.10
   1 -16  -3   53.49    4.70
  -1 -16   3   45.30    5.20
   1 -16  -3   49.70    4.90
  -1 -16   3   53.79    4.40
   1  16  -2  715.83   61.29
   1  16  -2  728.63   60.99
   1  16  -2  818.02   60.89
  -1  16   2  744.93   61.09
  -1  16   2  702.93   61.29
  -1 -16   2  629.94   61.19
   1 -16  -2  796.62   61.09
   1 -16  -2  820.72   61.09
   1  16  -1   28.30    2.10
   1  16  -1   25.80    2.30
  -1  16   1   17.50    2.70
  -1  16   1   20.70    2.30
   1  16  -1   20.90    2.80
  -1 -16   1   22.60    2.20
   1 -16  -1   22.00    2.30
   1 -16  -1   22.60    2.20
  -1 -16   1   19.90    2.50
   1  16   0  116.89   11.60
  -1  16   0  126.89   11.60
  -1  16   0  145.69   12.10
   1  16   0  153.68   11.70
  -1  16   0  153.18   11.70
   1  16   0  146.19   12.10
  -1 -16   0  135.69   11.80
   1 -16   0  126.69   11.70
  -1 -16   0  153.38   11.70
   1 -16   0  150.78   11.70
  -1  16  -1  224.18   17.10
   1  16   1  195.08   17.10
  -1  16  -1  205.98   17.40
   1  16   1  212.38   17.40
  -1  16  -1  215.58   17.00
  -1 -16  -1  194.38   17.00
   1 -16   1  178.68   17.20
   1 -16   1  216.78   17.00
  -1 -16  -1  213.98   17.20
  -1  16  -2   56.89    4.80
   1  16   2   58.39    5.40
  -1  16  -2   53.99    5.30
  -1  16  -2   54.19    5.70
   1  16   2   52.59    5.10
  -1 -16  -2   63.49    5.20
   1 -16   2   48.40    5.30
  -1  16  -3  232.18   20.60
  -1  16  -3  205.28   20.60
   1  16   3  289.17   21.10
   1  16   3  261.57   20.90
  -1  16  -3  266.77   21.50
  -1  16  -3  251.77   20.90
   1 -16   3  234.18   21.10
   1 -16   3  246.28   20.70
  -1 -16  -3  278.07   21.10
  -1  16  -4  183.58   14.50
   1  16   4  151.58   14.50
  -1  16  -4  196.88   15.50
   1  16   4  205.28   14.70
  -1 -16  -4  149.79   14.70
   1 -16   4  166.58   14.90
  -1 -16  -4  165.48   14.30
   1 -16   4  156.68   14.20
  -1 -16  -5   25.90    2.90
   1 -16   5   24.80    2.90
  -1  16  -6   15.00    1.90
   1  16   6   10.40    2.50
  -1  16  -6   11.30    3.60
   1 -16   6   10.00    1.80
  -1 -16  -6   11.70    1.90
   1 -16   6   16.60    3.60
  -1 -16  -6   11.60    2.90
  -1  16  -7   10.60    1.70
  -1  16  -7    8.30    3.80
   1  16   7    6.40    2.20
  -1 -16  -7    7.40    2.80
   1  17  -6   14.20    1.90
  -1  17   6   11.30    2.70
   1  17  -6   18.10    4.20
   1 -17  -6   11.90    2.60
  -1  17   5  115.89   10.90
   1  17  -5  133.39   10.70
  -1  17   5  109.99   11.00
   1  17  -5  140.69   12.30
   1  17  -5  134.49   11.00
   1 -17  -5  119.49   11.20
  -1 -17   5  130.09   11.60
   1  17  -4  149.99   12.30
   1  17  -4  167.78   13.60
   1  17  -4  128.99   12.40
  -1  17   4  143.99   12.60
  -1  17   4  148.49   12.60
  -1 -17   4  133.99   12.80
  -1 -17   4  147.19   12.20
   1 -17  -4  159.38   12.50
   1 -17  -4  140.29   12.60
  -1  17   3  215.88   16.30
  -1  17   3  182.78   16.40
   1  17  -3  191.28   15.80
   1  17  -3  188.38   16.00
   1  17  -3  187.48   16.30
  -1 -17   3  169.08   16.40
   1 -17  -3  198.38   16.10
   1 -17  -3  190.98   16.20
  -1 -17   3  206.88   15.80
   1  17  -2   26.80    3.50
   1  17  -2   31.00    2.80
  -1  17   2   33.80    3.10
   1  17  -2   26.30    2.50
  -1 -17   2   38.20    3.50
   1 -17  -2   27.20    2.80
   1 -17  -2   26.20    2.90
  -1  17   1  136.79   12.20
   1  17  -1  146.29   11.80
   1  17  -1  142.29   12.20
  -1  17   1  132.19   11.80
   1  17  -1  139.19   11.70
   1 -17  -1  150.08   11.80
   1 -17  -1  148.99   11.80
  -1 -17   1  127.29   11.90
  -1 -17   1  147.19   11.80
   1  17   0   28.90    2.60
   1  17   0   31.20    3.40
  -1  17   0   30.40    2.60
  -1  17   0   27.90    2.50
   1  17   0   22.40    2.40
  -1  17   0   27.10    3.30
  -1 -17   0   28.10    2.60
   1 -17   0   28.20    2.60
  -1 -17   0   27.00    2.70
   1 -17   0   25.20    2.60
  -1  17  -1  409.36   33.90
   1  17   1  428.06   34.00
  -1  17  -1  445.46   33.60
   1  17   1  396.56   33.60
   1 -17   1  366.86   33.70
  -1 -17  -1  361.26   33.60
   1 -17   1  433.66   33.60
  -1 -17  -1  434.36   33.70
   1  17   2   96.19    8.00
   1  17   2   95.39    7.70
  -1  17  -2   99.29    8.00
  -1  17  -2   68.89    7.40
  -1 -17  -2   78.49    7.50
  -1 -17  -2   98.99    7.80
   1 -17   2   90.49    7.90
  -1  17  -3  255.87   22.50
   1  17   3  289.97   22.60
   1  17   3  287.97   22.50
  -1  17  -3  281.07   23.00
   1 -17   3  248.28   22.70
  -1 -17  -3  301.87   22.70
   1 -17   3  227.18   22.20
   1  17   4  331.27   28.10
  -1  17  -4  396.26   28.90
   1  17   4  353.96   28.20
  -1  17  -4  342.77   28.00
   1 -17   4  348.07   28.50
  -1 -17  -4  313.27   27.90
   1 -17   4  300.37   27.80
  -1 -17  -4  322.67   28.30
   1  17   5   98.69    9.30
   1  17   5  116.29    9.60
  -1  17  -5  107.19   10.70
  -1  17  -5  112.09    9.10
  -1 -17  -5  103.79    9.20
   1 -17   5  103.49    9.20
  -1 -17  -5  107.79   10.00
   1 -17   5   97.49   10.10
  -1  17  -6   -2.60    3.20
  -1  17  -6   -0.70    1.30
   1  17   6   -0.40    1.70
  -1 -17  -6    0.00    2.30
   1 -17   6    4.30    3.00
   1 -17   6   -0.90    1.20
   1  17   7   -1.40    2.20
  -1  17  -7    1.70    1.50
  -1 -17  -7    1.00    2.40
   1  18  -7    2.40    1.60
  -1  18   7    0.20    1.90
   1  18  -6   37.30    3.70
   1 -18  -6   35.40    4.60
   1  18  -5   19.90    4.00
   1  18  -5   17.70    2.40
   1  18  -5   17.70    2.20
  -1  18   5   15.50    2.30
  -1  18   5   18.10    2.80
   1 -18  -5   14.30    2.10
   1 -18  -5   16.70    2.70
  -1 -18   5   14.70    3.20
  -1  18   4   31.20    3.90
  -1  18   4   31.50    3.80
   1  18  -4   27.30    3.10
   1  18  -4   40.60    5.40
   1  18  -4   28.90    3.70
   1 -18  -4   29.00    3.60
   1 -18  -4   32.10    3.40
  -1 -18   4   33.70    4.50
  -1  18   3   56.99    5.90
   1  18  -3   61.99    5.40
   1  18  -3   59.69    6.10
  -1  18   3   63.59    6.20
   1  18  -3   64.69    5.60
  -1 -18   3   60.59    6.30
   1 -18  -3   74.69    5.80
  -1 -18   3   64.39    5.40
   1 -18  -3   67.29    5.90
   1  18  -2  574.94   41.50
   1  18  -2  485.45   41.90
   1  18  -2  499.35   41.60
  -1  18   2  495.35   41.70
  -1  18   2  468.35   42.00
  -1 -18   2  433.06   41.90
   1 -18  -2  566.54   41.80
   1 -18  -2  526.95   41.70
  -1  18   1   31.80    3.80
   1  18  -1   31.30    2.70
   1  18  -1   34.10    2.90
  -1  18   1   28.00    3.00
   1  18  -1   32.30    3.80
   1 -18  -1   32.40    3.00
   1 -18  -1   28.20    2.90
  -1 -18   1   33.30    2.90
  -1 -18   1   25.40    3.30
  -1  18   0  110.49    8.40
  -1  18   0   93.19    8.40
   1  18   0  103.89    8.90
   1  18   0   88.89    8.30
  -1  18   0  102.39    8.90
   1  18   0  105.19    8.40
  -1 -18   0   93.29    8.50
   1 -18   0  103.99    8.40
   1 -18   0   94.09    8.50
  -1 -18   0  106.19    8.40
  -1  18  -1  151.68   14.30
  -1  18  -1  176.58   14.80
   1  18   1  174.58   14.40
   1  18   1  188.48   14.80
   1 -18   1  153.38   14.50
  -1 -18  -1  184.78   14.50
   1 -18   1  185.68   14.40
   1  18   2   75.89    6.60
   1  18   2   72.59    6.90
  -1  18  -2   77.49    6.40
  -1  18  -2   72.89    7.00
  -1  18  -2   83.49    6.50
   1 -18   2   69.69    6.90
   1 -18   2   79.39    6.50
  -1 -18  -2   73.49    6.70
  -1 -18  -2   70.49    6.50
  -1  18  -3   64.59    6.60
  -1  18  -3   50.19    5.50
   1  18   3   50.09    5.30
   1  18   3   59.59    5.60
  -1 -18  -3   57.99    5.50
   1 -18   3   49.30    5.60
   1  18   4  338.17   31.00
  -1  18  -4  414.96   31.90
  -1  18  -4  386.46   31.00
   1  18   4  386.36   31.20
   1 -18   4  345.57   31.30
   1  18   5   41.90    4.50
   1  18   5   42.60    4.60
  -1  18  -5   42.60    3.90
  -1  18  -5   43.00    6.20
   1 -18   5   30.70    3.70
  -1 -18  -5   36.50    3.90
  -1 -18  -5   34.20    5.00
   1 -18   5   40.90    5.40
  -1  18  -6   41.10    3.90
   1  18   6   32.20    4.30
  -1  18  -6   51.59    7.00
  -1 -18  -6   30.30    5.10
   1  18   7    9.40    2.50
  -1  18  -7   15.50    4.60
  -1  18  -7   13.40    2.10
  -1 -18  -7   10.20    3.10
   1 -18   7   12.70    4.20
  -1  19   7   19.60    3.30
   1  19  -7   20.50    2.60
   1  19  -7   15.50    4.80
   1  19  -6   52.49    4.80
  -1  19   6   42.20    5.30
  -1 -19   6   57.19    6.50
   1  19  -5  102.79    8.30
   1  19  -5   95.39    8.60
  -1  19   5   87.59    8.50
  -1  19   5   88.19    8.60
   1 -19  -5  100.69    8.40
  -1 -19   5   95.39    9.30
   1 -19  -5   89.09    8.70
  -1  19   4  175.28   15.30
   1  19  -4  164.98   15.20
  -1  19   4  170.38   15.40
   1  19  -4  185.78   15.00
   1 -19  -4  177.48   15.40
  -1 -19   4  170.18   15.60
   1 -19  -4  207.58   15.20
  -1  19   3   38.70    4.80
  -1  19   3   46.90    4.50
   1  19  -3   42.30    4.00
   1  19  -3   35.50    4.50
  -1 -19   3   42.60    4.90
   1 -19  -3   43.70    4.20
  -1 -19   3   46.30    3.70
   1 -19  -3   42.10    4.30
   1  19  -2    9.80    1.40
   1  19  -2   14.20    1.30
   1  19  -2    8.80    2.10
   1 -19  -2   10.70    1.50
   1  19  -1  309.17   26.00
  -1  19   1  299.67   26.10
  -1  19   1  278.27   25.60
   1  19  -1  319.07   25.60
   1  19  -1  319.77   25.50
  -1 -19   1  286.27   25.80
   1 -19  -1  335.17   25.70
   1 -19  -1  330.47   25.60
  -1 -19   1  314.77   25.60
   1  19   0 1196.28   93.49
   1  19   0 1161.48   93.89
   1  19   0 1048.80   93.39
  -1  19   0 1078.59   93.39
  -1  19   0 1202.08   93.89
  -1  19   0 1234.08   93.49
   1 -19   0 1203.18   93.49
  -1 -19   0 1097.59   93.59
  -1 -19   0 1165.18   93.49
   1 -19   0 1054.59   93.49
  -1  19  -1  215.68   15.90
  -1  19  -1  195.58   16.40
  -1  19  -1  196.28   16.00
   1  19   1  186.28   16.10
   1  19   1  192.78   16.40
  -1 -19  -1  209.68   16.00
   1 -19   1  164.98   15.90
  -1 -19  -1  199.48   16.10
   1 -19   1  174.78   16.20
  -1  19  -2  134.59   11.00
   1  19   2  139.49   11.50
  -1  19  -2  132.19   11.00
   1  19   2  135.69   11.20
  -1  19  -2  136.99   11.50
  -1 -19  -2  141.09   11.30
   1 -19   2  116.69   11.00
   1 -19   2  119.39   11.50
   1  19   3   96.69    8.60
  -1  19  -3  108.89    8.40
  -1  19  -3   98.19    8.90
  -1  19  -3  102.09    9.50
   1  19   3  101.49    8.90
  -1 -19  -3   85.39    8.80
   1 -19   3   88.09    9.00
  -1 -19  -3  101.29    8.40
   1  19   4  172.88   14.50
  -1  19  -4  184.48   14.10
   1  19   4  157.48   14.30
  -1  19  -4  155.28   14.30
  -1  19  -4  190.68   15.40
   1 -19   4  164.48   14.00
   1 -19   4  150.58   14.70
   1 -19   5   15.40    3.30
  -1 -19  -5    6.40    2.50
  -1  19  -6  134.49   11.20
   1  19   6  136.49   11.80
   1 -19   6  147.19   12.60
  -1 -19  -6  107.99   12.00
  -1  19  -7    6.90    1.90
   1  19   7    2.20    2.50
  -1 -19  -7    7.90    3.10
   1  20  -7   17.50    2.50
   1  20  -6   36.60    3.70
  -1  20   6   26.40    4.30
   1  20  -6   53.39    7.00
  -1 -20   6   36.10    5.60
  -1  20   5   61.99    6.30
  -1  20   5   80.99    6.70
   1  20  -5   59.59    6.00
   1 -20  -5   59.69    6.50
   1 -20  -5   68.79    6.10
  -1 -20   5   68.29    7.20
  -1  20   4   16.40    2.60
   1  20  -4   13.70    1.80
  -1  20   4   13.50    2.40
   1  20  -4   13.90    2.40
   1 -20  -4   13.40    2.30
   1 -20  -4   12.50    2.00
  -1  20   3  317.47   24.70
   1  20  -3  299.17   24.40
  -1  20   3  280.47   24.80
   1  20  -3  275.67   24.70
   1 -20  -3  312.57   24.50
  -1 -20   3  269.57   24.80
   1 -20  -3  306.17   24.60
  -1  20   2  329.37   28.80
   1  20  -2  342.27   28.30
   1  20  -2  338.37   28.80
  -1  20   2  331.37   28.50
   1 -20  -2  357.26   28.40
  -1 -20   2  355.46   28.40
  -1 -20   2  313.57   28.60
   1 -20  -2  380.36   28.50
  -1  20   1  327.67   29.40
   1  20  -1  353.26   29.40
  -1  20   1  354.36   29.90
   1  20  -1  355.56   29.90
   1  20  -1  363.06   29.30
  -1 -20   1  372.26   29.40
   1 -20  -1  357.36   29.40
   1 -20  -1  387.36   29.50
  -1 -20   1  342.17   29.60
  -1  20   0  105.89    8.30
  -1  20   0   87.99    7.40
   1  20   0   85.39    7.40
   1  20   0   99.09    7.50
  -1  20   0   82.49    7.50
   1  20   0   98.49    8.20
  -1 -20   0   76.19    7.60
   1 -20   0   80.09    7.50
  -1 -20   0   86.59    7.50
   1 -20   0   90.39    7.50
  -1  20  -1   82.09    6.70
   1  20   1   75.29    6.80
  -1  20  -1   85.79    6.70
  -1  20  -1   77.49    7.40
   1  20   1   78.19    7.30
   1 -20   1   73.09    7.00
  -1 -20  -1   76.69    6.90
  -1 -20  -1   80.69    6.80
   1 -20   1   75.39    6.70
  -1  20  -2  112.69    8.40
   1  20   2   97.99    8.80
  -1  20  -2   85.89    8.20
   1  20   2  102.19    8.50
  -1  20  -2   96.09    8.90
   1 -20   2   92.99    8.90
   1 -20   2  100.79    8.30
  -1 -20  -2  105.99    8.60
  -1 -20  -2   84.49    8.30
  -1  20  -3  181.58   15.90
   1  20   3  187.18   15.70
  -1  20  -3  200.88   15.50
  -1  20  -3  204.88   16.60
   1  20   3  165.18   15.90
   1 -20   3  183.38   15.40
   1 -20   3  172.08   16.00
   1  20   4  181.98   16.70
  -1  20  -4  224.28   16.60
  -1  20  -4  218.88   17.80
  -1  20  -4  189.68   16.80
   1  20   4  209.28   17.10
  -1 -20  -4  184.68   16.60
   1 -20   4  176.88   17.20
  -1  20  -5    8.40    1.70
  -1  20  -5    3.40    3.80
   1  20   5    4.90    2.20
   1  20   5    5.20    2.20
  -1 -20  -5    8.30    1.70
  -1 -20  -5    5.30    2.10
   1 -20   5    6.50    3.10
   1  20   6  128.09   12.80
  -1  20  -6  140.29   12.40
  -1  20  -6  180.18   14.80
  -1 -20  -6  149.19   13.60
   1 -20   6  141.89   13.70
   1  21  -6   38.00    4.00
  -1  21   6   33.70    4.30
   1  21  -5   51.99    5.20
  -1  21   5   49.90    5.60
   1  21  -5   74.69    7.80
  -1  21   5   43.20    5.50
   1 -21  -5   58.39    5.30
  -1 -21   5   58.09    6.50
  -1  21   4  239.58   20.30
   1  21  -4  224.08   20.20
  -1  21   4  225.28   20.10
   1  21  -4  248.68   19.90
   1 -21  -4  265.37   20.10
   1 -21  -4  237.58   20.20
  -1 -21   4  229.08   20.50
   1  21  -3  236.78   20.00
   1  21  -3  232.98   20.50
  -1  21   3  231.18   20.30
  -1  21   3  222.98   20.50
   1 -21  -3  267.17   20.40
  -1 -21   3  228.28   20.60
   1 -21  -3  265.07   20.20
  -1  21   2   33.30    4.00
   1  21  -2   28.10    2.70
  -1  21   2   31.40    3.20
   1  21  -2   19.90    3.20
  -1 -21   2   32.60    3.60
  -1 -21   2   22.90    2.70
   1 -21  -2   23.60    2.90
   1 -21  -2   30.20    2.80
   1  21  -1   44.90    3.70
  -1  21   1   41.70    3.90
   1  21  -1   42.40    3.90
  -1  21   1   43.00    4.80
   1  21  -1   36.60    4.70
   1 -21  -1   40.50    3.80
  -1 -21   1   40.10    4.20
   1 -21  -1   40.20    3.90
  -1 -21   1   41.90    3.90
  -1  21   0   39.40    3.60
  -1  21   0   39.50    4.50
   1  21   0   43.30    3.60
   1  21   0   35.40    3.40
  -1  21   0   35.90    3.50
   1  21   0   36.90    4.50
  -1 -21   0   34.90    3.70
   1 -21   0   39.00    3.70
  -1 -21   0   39.60    3.50
   1 -21   0   39.70    3.50
  -1  21  -1   65.99    5.50
   1  21   1   59.09    5.60
   1  21   1   57.79    6.30
  -1  21  -1   67.19    5.60
  -1  21  -1   68.09    6.40
  -1 -21  -1   64.99    5.70
   1 -21   1   59.99    5.90
   1 -21   1   65.59    5.60
  -1  21  -2   28.60    3.00
   1  21   2   32.10    3.90
  -1  21  -2   38.80    4.00
  -1  21  -2   34.10    3.10
   1  21   2   33.70    3.50
  -1 -21  -2   27.40    3.40
   1 -21   2   34.90    4.20
   1 -21   2   29.50    3.00
  -1 -21  -2   32.90    3.30
   1  21   3   17.80    3.10
   1  21   3   21.90    2.90
  -1  21  -3   22.30    2.60
  -1  21  -3   14.60    2.70
  -1  21  -3   22.40    2.40
   1 -21   3   20.10    2.30
  -1 -21  -3   22.10    3.30
   1 -21   3   28.00    4.10
   1 -21   3   24.90    2.60
  -1 -21  -3   23.10    2.70
  -1  21  -4   50.19    6.60
  -1  21  -4   48.70    4.40
  -1  21  -4   53.09    5.20
   1  21   4   50.29    5.10
   1  21   4   43.60    5.30
   1 -21   4   38.80    5.60
  -1 -21  -4   45.80    5.40
  -1  21  -5   40.30    6.10
   1  21   5   42.20    4.30
   1  21   5   30.40    4.10
  -1  21  -5   34.00    3.60
  -1 -21  -5   25.30    4.30
  -1 -21  -5   29.90    3.60
   1 -21   5   31.60    4.80
   1  21   6   10.50    3.00
   1 -21   6   23.20    4.20
  -1 -21  -6   13.40    3.30
   1  22  -6   32.10    5.70
  -1  22   6   14.90    3.50
   1  22  -6   23.80    2.90
   1 -22  -6   22.40    2.90
  -1 -22   6   23.40    4.50
   1  22  -5   57.09    5.30
  -1  22   5   65.59    6.20
  -1  22   5   53.39    5.90
  -1 -22   5   56.49    6.80
   1 -22  -5   57.59    5.70
  -1  22   4   54.99    5.20
   1  22  -4   48.20    4.50
  -1  22   4   50.49    5.20
   1  22  -4   45.60    5.10
   1 -22  -4   38.10    4.80
  -1 -22   4   49.10    5.70
   1 -22  -4   39.60    4.60
  -1  22   3   52.19    5.70
   1  22  -3   56.29    4.90
   1  22  -3   42.50    5.40
  -1  22   3   53.79    5.30
   1 -22  -3   58.59    5.00
  -1 -22   3   48.90    5.70
   1 -22  -3   48.20    5.10
   1  22  -2   36.60    4.70
  -1  22   2   33.50    4.60
   1  22  -2   38.10    3.70
  -1  22   2   37.50    3.90
  -1 -22   2   34.40    4.30
   1 -22  -2   40.00    3.70
  -1 -22   2   37.50    3.70
   1 -22  -2   39.90    3.80
   1  22  -1   35.40    3.10
   1  22  -1   34.70    2.90
  -1  22   1   29.20    3.80
   1  22  -1   31.80    4.10
  -1  22   1   29.40    3.10
   1 -22  -1   30.60    3.10
   1 -22  -1   29.30    3.00
  -1 -22   1   27.80    3.60
  -1 -22   1   30.90    3.10
  -1  22   0   61.29    5.40
   1  22   0   57.39    5.40
   1  22   0   63.59    5.50
  -1  22   0   57.49    6.30
  -1  22   0   64.09    5.50
   1  22   0   63.29    6.30
   1 -22   0   67.69    5.50
  -1 -22   0   68.19    5.50
  -1 -22   0   61.79    5.70
   1 -22   0   59.49    5.60
  -1  22  -1   21.00    2.20
   1  22   1   17.60    2.20
   1  22   1   16.40    2.90
  -1  22  -1   18.10    2.80
  -1  22  -1   21.30    2.10
   1 -22   1   20.00    2.10
   1 -22   1   17.30    2.60
  -1 -22  -1   18.70    2.50
  -1 -22  -1   16.80    2.20
   1  22   2  273.77   23.90
   1  22   2  310.57   23.60
  -1  22  -2  285.57   23.90
  -1  22  -2  248.18   23.30
  -1  22  -2  315.27   23.40
  -1 -22  -2  262.47   23.40
   1 -22   2  271.77   23.80
  -1 -22  -2  264.67   23.60
   1 -22   2  315.37   23.40
   1  22   3   67.09    6.10
   1  22   3   59.69    6.50
  -1  22  -3   65.29    6.30
   1 -22   3   70.69    5.70
   1 -22   3   57.29    5.50
   1 -22   3   57.49    6.70
   1  22   4   10.90    2.40
  -1  22  -4   14.30    2.50
  -1  22  -4   13.40    1.90
  -1  22  -4   16.50    4.00
   1  22   4   11.60    2.50
  -1 -22  -4    7.60    2.20
   1 -22   4   12.00    3.10
  -1 -22  -4    8.10    1.70
  -1  22  -5   13.90    4.50
  -1  22  -5   15.20    1.90
   1  22   5   13.90    2.60
   1  22   5   12.70    2.40
  -1 -22  -5   10.20    2.10
   1 -22   5   14.60    3.60
  -1 -22  -5   11.20    2.80
   1  22   6   24.40    3.40
  -1 -22  -6   22.70    3.80
  -1  23   6   21.10    3.70
   1  23  -6   37.00    3.60
   1 -23  -6   36.70    3.90
  -1 -23   6   27.80    4.90
  -1  23   5  105.89   10.30
   1  23  -5  112.69    9.60
  -1  23   5  101.69   10.00
   1 -23  -5  122.29    9.90
  -1 -23   5  111.29   10.80
  -1  23   4   12.70    2.60
   1  23  -4   13.30    2.40
   1  23  -4   13.40    2.10
  -1  23   4   16.10    2.80
   1 -23  -4   16.20    2.20
  -1 -23   4   18.00    3.40
   1  23  -3   48.60    5.50
  -1  23   3   45.90    5.60
   1  23  -3   49.00    4.60
  -1  23   3   51.09    5.20
   1 -23  -3   51.69    4.80
  -1 -23   3   47.70    4.60
  -1 -23   3   51.99    5.90
   1 -23  -3   53.99    5.10
  -1  23   2   10.80    2.00
   1  23  -2   14.80    1.80
   1  23  -2   12.30    2.70
  -1  23   2   17.20    2.80
   1 -23  -2   14.40    2.10
  -1 -23   2   15.00    2.50
  -1 -23   2   14.10    1.80
   1 -23  -2   13.30    1.90
  -1  23   1    7.20    2.20
   1  23  -1    5.90    2.20
   1  23  -1    8.00    1.30
  -1  23   1    8.40    1.40
   1 -23  -1    6.40    1.40
  -1 -23   1    9.30    1.70
   1 -23  -1    7.60    1.40
  -1 -23   1    8.10    1.40
  -1  23   0   60.59    5.40
   1  23   0   63.39    5.50
  -1  23   0   59.89    6.40
   1  23   0   60.39    5.30
   1  23   0   56.99    6.30
   1 -23   0   64.59    5.50
   1 -23   0   57.39    5.50
  -1 -23   0   63.99    5.50
  -1 -23   0   61.39    5.60
   1  23   1   68.89    7.40
  -1  23  -1   84.89    6.50
  -1  23  -1   76.99    7.40
   1  23   1   71.59    6.60
  -1  23  -1   80.79    6.60
   1 -23   1   72.99    6.90
  -1 -23  -1   70.59    6.60
   1 -23   1   76.99    6.60
  -1 -23  -1   73.29    6.80
  -1  23  -2  173.48   15.10
   1  23   2  195.38   15.40
  -1  23  -2  196.58   15.30
   1  23   2  169.18   15.70
  -1  23  -2  181.48   15.80
   1 -23   2  186.68   15.70
  -1 -23  -2  183.08   15.50
   1 -23   2  192.88   15.20
  -1 -23  -2  158.68   15.20
   1  23   3  138.29   11.50
  -1  23  -3  133.49   11.10
  -1  23  -3  135.19   11.70
   1  23   3  136.49   11.90
   1 -23   3  135.59   11.90
  -1 -23  -3  135.89   11.70
   1 -23   3  123.89   11.10
  -1 -23  -3  116.39   11.20
   1  23   4   21.10    3.10
  -1  23  -4   28.50    2.90
   1  23   4   21.10    3.30
  -1  23  -4   21.50    3.20
  -1 -23  -4   29.30    3.90
  -1 -23  -4   17.70    2.70
   1 -23   4   19.90    3.80
   1  23   5   10.70    2.60
   1  23   5    8.70    2.20
   1 -23   5   18.30    3.60
  -1 -23  -5    7.80    2.30
  -1 -23  -5    6.90    1.70
  -1  23  -6   12.20    2.30
   1  23   6   13.20    3.10
  -1 -23  -6   15.10    2.30
   1 -23   6   18.60    4.30
  -1  24   6    9.20    3.00
   1  24  -6   12.80    2.00
   1 -24  -6   12.00    2.30
  -1 -24   6    9.50    3.90
   1  24  -5   95.19    8.90
  -1  24   5   89.59    9.30
  -1  24   5  110.09    9.50
   1 -24  -5  107.39    9.20
  -1 -24   5  105.69   10.10
   1  24  -4   38.90    4.80
  -1  24   4   35.60    5.00
  -1  24   4   45.70    4.60
   1  24  -4   38.90    4.00
  -1 -24   4   43.70    5.40
   1 -24  -4   40.30    4.40
   1  24  -3   18.50    3.10
   1  24  -3   19.30    2.40
  -1  24   3   22.80    2.90
  -1  24   3   16.70    3.10
   1 -24  -3   22.90    3.50
  -1 -24   3   20.50    2.60
   1 -24  -3   20.60    2.60
  -1 -24   3   21.10    3.40
  -1  24   2  113.59   11.90
   1  24  -2  131.39   11.20
  -1  24   2  134.69   11.40
   1  24  -2  125.59   11.90
   1 -24  -2  129.59   11.30
  -1 -24   2  136.69   11.20
  -1 -24   2  135.89   11.70
   1 -24  -2  142.09   11.40
  -1  24   1  171.88   15.20
   1  24  -1  177.18   14.40
  -1  24   1  162.48   14.50
   1  24  -1  154.58   15.10
  -1 -24   1  163.88   14.70
   1 -24  -1  176.48   14.50
  -1 -24   1  186.18   14.50
   1 -24  -1  183.18   14.50
   1  24   0   65.79    6.90
   1  24   0   61.49    5.70
   1  24   0   67.29    5.90
  -1  24   0   68.09    5.80
  -1  24   0   66.29    6.90
   1 -24   0   69.69    5.90
  -1 -24   0   67.29    6.10
   1 -24   0   65.19    6.00
  -1 -24   0   67.59    5.90
  -1  24  -1  139.09   12.50
   1  24   1  118.89   12.40
  -1  24  -1  150.48   11.70
  -1  24  -1  138.19   11.70
   1  24   1  132.89   11.80
  -1 -24  -1  142.59   11.90
   1 -24   1  142.19   11.70
  -1 -24  -1  147.79   11.80
   1 -24   1  135.29   12.00
   1  24   2  130.49   11.40
   1  24   2  124.89   11.80
  -1  24  -2  142.49   11.30
  -1  24  -2  135.99   11.90
   1 -24   2  139.79   11.20
   1 -24   2  129.79   11.70
  -1 -24  -2  121.49   11.40
  -1  24  -3   49.10    5.70
   1  24   3   55.99    5.90
  -1  24  -3   53.19    5.00
   1  24   3   51.29    5.40
   1 -24   3   53.19    6.10
  -1 -24  -3   57.99    5.70
  -1 -24  -3   48.50    5.10
   1 -24   3   53.99    5.00
  -1  24  -4   10.80    1.70
   1  24   4   12.60    2.60
  -1  24  -4    6.70    2.20
   1  24   4   10.30    2.10
   1 -24   4    9.00    1.50
  -1 -24  -4    7.80    2.20
  -1 -24  -4    6.70    1.60
   1 -24   4   11.90    3.40
   1  24   5    9.70    2.60
   1  24   5    7.90    2.60
  -1  24  -5   13.20    2.10
  -1 -24  -5   13.20    2.20
  -1 -24  -5   10.30    2.80
   1 -24   5   12.50    3.60
   1  25  -5   13.80    2.20
  -1  25   5    8.70    2.40
  -1  25   5    9.80    2.50
  -1 -25   5   11.70    3.50
   1 -25  -5   12.20    2.40
   1  25  -4  103.09    9.40
  -1  25   4  119.09   10.00
  -1  25   4  102.39   10.20
   1  25  -4  107.49   10.20
  -1 -25   4  115.69   10.50
   1 -25  -4  110.79    9.80
  -1  25   3   26.60    3.30
   1  25  -3   21.10    2.80
   1  25  -3   29.50    3.70
  -1  25   3   27.10    3.80
  -1 -25   3   26.90    3.80
  -1 -25   3   26.00    2.90
   1 -25  -3   25.30    3.20
  -1  25   2    4.40    2.30
  -1  25   2    9.90    1.70
   1  25  -2    3.80    2.30
   1  25  -2   11.30    1.70
   1 -25  -2    7.10    1.80
   1 -25  -2    5.90    1.40
  -1 -25   2    9.30    1.60
  -1 -25   2    8.80    2.40
   1  25  -1   36.50    3.30
  -1  25   1   29.80    3.30
   1  25  -1   30.10    4.10
  -1  25   1   35.20    4.40
  -1 -25   1   34.40    3.30
   1 -25  -1   35.40    3.40
   1 -25  -1   30.50    3.40
  -1 -25   1   29.80    3.80
  -1  25   0   19.50    2.20
   1  25   0   18.60    3.20
   1  25   0   18.00    2.30
  -1  25   0   17.40    3.00
   1 -25   0   18.70    2.20
   1 -25   0   18.70    2.60
  -1 -25   0   19.20    2.20
  -1 -25   0   17.40    2.70
  -1  25  -1  111.59   10.10
  -1  25  -1  110.59    9.30
  -1  25  -1  114.29    9.20
   1  25   1  106.19    9.30
   1  25   1  101.79   10.10
  -1 -25  -1  105.09    9.30
  -1 -25  -1  113.99    9.60
   1 -25   1  105.49    9.50
   1 -25   1  107.49    9.30
  -1  25  -2   10.60    1.60
   1  25   2   13.10    1.90
   1 -25   2   12.00    1.60
   1 -25   2   12.70    2.40
  -1 -25  -2    6.90    1.80
   1  25   3   14.00    2.50
  -1  25  -3    9.80    2.60
   1  25   3   13.70    2.90
  -1  25  -3   13.50    2.10
  -1 -25  -3   15.20    2.20
   1 -25   3   16.40    3.10
   1 -25   3   13.30    2.00
  -1 -25  -3   16.10    2.70
  -1  25  -4   46.00    5.10
  -1  25  -4   54.99    4.50
   1  25   4   39.30    4.70
   1  25   4   41.00    5.30
  -1 -25  -4   30.10    4.50
   1 -25   4   52.09    4.40
  -1 -25  -4   39.30    5.10
   1 -25   4   50.49    5.70
   1  25   5   11.00    2.60
   1  25   5    9.10    2.60
  -1 -25  -5   10.70    2.10
   1 -25   5   12.10    3.60
  -1  26   5   26.70    4.00
  -1  26   5   30.90    4.20
  -1 -26   5   35.80    5.40
   1 -26  -5   39.40    4.10
   1  26  -4    8.90    1.80
  -1  26   4    7.20    2.10
  -1  26   4    8.80    2.50
   1  26  -4    8.90    2.40
  -1 -26   4    9.20    3.10
  -1 -26   4    9.60    1.80
   1 -26  -4    9.50    1.90
  -1  26   3  277.97   25.60
  -1  26   3  309.97   25.30
   1  26  -3  286.07   25.60
   1  26  -3  306.47   25.00
  -1 -26   3  302.67   25.60
   1 -26  -3  315.07   25.20
  -1 -26   3  306.57   25.00
  -1  26   2  428.26   37.90
   1  26  -2  430.96   37.90
   1  26  -2  452.85   37.30
  -1  26   2  451.55   37.50
  -1 -26   2  466.25   37.30
   1 -26  -2  461.25   37.40
  -1 -26   2  474.15   37.70
   1  26  -1   84.39    7.50
   1  26  -1   82.09    8.50
  -1  26   1   85.39    7.60
  -1  26   1   77.99    8.50
  -1 -26   1   87.49    7.50
   1 -26  -1   83.49    7.60
   1 -26  -1   93.89    7.70
  -1 -26   1   90.49    8.00
  -1  26   0   12.90    1.70
   1  26   0   11.80    2.80
   1  26   0   12.30    1.70
  -1  26   0   13.20    2.60
   1 -26   0   13.70    1.90
   1 -26   0   13.20    2.00
  -1 -26   0   12.00    1.70
  -1 -26   0   13.60    2.10
  -1  26  -1  126.69   10.30
  -1  26  -1  115.49   11.20
   1  26   1  120.99   10.40
   1  26   1  114.59   11.20
  -1 -26  -1  123.49   10.60
   1 -26   1  116.19   10.60
  -1 -26  -1  124.09   10.40
   1 -26   1  123.29   10.30
  -1  26  -2   83.19    9.00
   1  26   2   88.19    9.10
  -1  26  -2   95.89    8.20
   1  26   2   97.69    8.50
  -1 -26  -2  104.19    8.70
   1 -26   2   96.39    8.20
   1 -26   2   88.69    8.80
  -1 -26  -2  100.49    8.40
  -1  26  -3   57.39    6.60
   1  26   3   69.29    6.30
  -1  26  -3   62.99    5.80
   1  26   3   62.59    6.80
   1 -26   3   59.69    6.70
  -1 -26  -3   68.29    6.50
  -1 -26  -3   65.09    6.00
   1 -26   3   66.09    5.80
  -1  26  -4   11.20    1.80
   1  26   4   11.50    2.60
  -1  26  -4    9.90    2.50
   1  26   4   14.90    2.90
   1 -26   4   11.20    1.70
  -1 -26  -4    9.90    2.10
   1 -26   4   11.60    3.20
  -1 -26  -4   10.20    2.60
   1  26   5   -1.20    2.50
   1  26   5    3.30    2.00
   1 -26   5    3.30    3.20
  -1 -26  -5    3.00    1.70
   1 -26   5    2.80    1.40
  -1  27   5   11.90    2.80
  -1  27   5   13.80    2.70
  -1 -27   5   22.80    4.30
   1 -27  -5   15.10    2.50
  -1  27   4   38.60    4.70
   1  27  -4   30.90    4.30
  -1  27   4   37.80    5.00
   1  27  -4   35.30    3.80
  -1 -27   4   34.80    5.70
   1 -27  -4   40.10    4.10
  -1 -27   4   42.60    3.80
  -1  27   3   39.50    4.40
   1  27  -3   24.80    4.30
  -1  27   3   39.40    5.10
   1  27  -3   38.60    3.80
   1 -27  -3   30.20    4.00
  -1 -27   3   42.00    5.10
  -1 -27   3   41.00    3.80
   1  27  -2   34.00    3.60
  -1  27   2   30.70    3.80
  -1 -27   2   32.00    3.40
  -1 -27   2   37.80    4.80
   1  27  -1   33.40    4.50
  -1  27   1   32.10    4.50
   1  27  -1   40.40    3.70
  -1  27   1   33.80    3.60
  -1 -27   1   36.50    3.50
   1 -27  -1   36.90    3.60
   1 -27  -1   31.90    3.70
  -1 -27   1   35.10    4.10
  -1  27   0  280.57   26.10
   1  27   0  279.27   26.10
  -1 -27   0  321.87   25.50
   1 -27   0  323.27   25.60
  -1 -27   0  307.67   25.70
   1 -27   0  321.67   25.50
   1  27   1    3.10    2.40
  -1  27  -1    5.70    2.40
  -1  27  -1    5.80    1.30
   1 -27   1    9.00    2.00
  -1 -27  -1    8.00    1.70
   1 -27   1    8.00    1.30
  -1 -27  -1    4.80    1.30
   1  27   2   71.39    7.40
   1  27   2   65.79    6.50
  -1  27  -2   67.89    6.40
  -1  27  -2   64.99    7.30
   1 -27   2   71.99    6.40
  -1 -27  -2   70.99    6.50
  -1 -27  -2   77.49    6.80
   1 -27   2   73.09    7.10
   1  27   3    8.20    2.60
  -1  27  -3    6.70    2.40
  -1  27  -3    9.50    1.80
   1  27   3    7.30    2.20
   1 -27   3    8.90    1.70
  -1 -27  -3    9.20    1.90
  -1 -27  -3   10.10    2.40
   1 -27   3    7.80    2.60
   1  27   4    3.60    2.20
  -1  27  -4    3.30    2.20
   1  27   4   -1.80    2.10
  -1  27  -4   -0.60    1.50
  -1 -27  -4    2.90    1.60
   1 -27   4    2.10    2.80
   1 -27   4    2.70    1.50
  -1  28   4   12.90    2.30
   1  28  -4    9.10    2.80
   1  28  -4    9.20    2.00
  -1  28   4    8.90    2.70
   1 -28  -4   12.90    2.40
  -1 -28   4   13.70    2.10
  -1 -28   4   13.30    3.30
  -1  28   3   54.89    5.60
   1  28  -3   53.99    6.20
  -1  28   3   42.50    6.20
   1  28  -3   54.69    5.20
   1 -28  -3   55.79    5.40
  -1 -28   3   60.19    6.30
  -1 -28   3   52.69    5.20
   1  28  -2   27.70    4.10
  -1  28   2   31.40    3.60
   1  28  -2   29.50    3.30
  -1  28   2   28.40    4.20
  -1 -28   2   32.30    3.40
  -1 -28   2   29.70    4.10
   1 -28  -2   27.50    3.40
  -1  28   1  197.68   17.00
   1  28  -1  203.48   17.00
   1  28  -1  190.68   17.70
  -1  28   1  191.18   17.80
  -1 -28   1  208.28   17.00
   1 -28  -1  208.58   17.10
  -1 -28   1  213.78   17.30
  -1  28   0   31.90    4.50
   1  28   0   41.30    5.20
  -1 -28   0   35.70    4.00
   1 -28   0   41.80    4.00
   1 -28   0   33.90    3.60
  -1 -28   0   31.00    3.70
  -1  28  -1   31.70    4.40
  -1  28  -1   34.80    3.60
   1  28   1   31.70    4.40
   1 -28   1   35.90    4.00
   1 -28   1   40.40    3.60
  -1 -28  -1   36.90    3.70
  -1 -28  -1   37.70    4.20
  -1  28  -2    4.80    2.50
   1  28   2    7.40    2.70
  -1  28  -2    7.80    1.70
   1 -28   2    7.10    1.60
  -1 -28  -2    7.60    1.90
   1 -28   2    8.30    2.50
  -1 -28  -2    4.20    1.40
  -1  28  -3   42.60    4.60
   1  28   3   48.40    5.00
  -1  28  -3   43.30    5.40
   1  28   3   42.90    5.70
   1 -28   3   45.60    5.50
  -1 -28  -3   46.00    4.70
  -1 -28  -3   47.60    5.70
   1 -28   3   48.80    4.60
   1  28   4    9.10    2.80
  -1  28  -4   11.30    2.70
   1 -28   4   18.70    3.50
  -1  29   4    6.40    2.60
   1  29  -4    6.70    1.60
  -1  29   4   11.30    2.50
   1  29  -4    6.30    2.40
  -1 -29   4    9.10    1.70
  -1 -29   4   12.70    3.20
   1 -29  -4   12.30    2.30
   1  29  -3    3.00    2.20
  -1  29   3    6.20    2.60
   1  29  -3    2.90    1.30
  -1  29   3    3.20    1.80
   1 -29  -3    4.60    1.70
  -1 -29   3    5.90    1.40
  -1 -29   3    5.00    2.50
   1  29  -2    5.30    2.60
  -1  29   2    1.00    2.40
   1  29  -2    6.70    1.40
  -1  29   2    7.00    1.70
  -1 -29   2    6.50    2.20
   1 -29  -2    4.00    1.40
  -1 -29   2    2.40    1.40
   1  29  -1   54.39    4.90
   1  29  -1   47.30    5.80
  -1  29   1   46.70    6.10
  -1 -29   1   54.49    4.90
   1 -29  -1   52.79    4.80
  -1 -29   1   47.00    5.30
  -1  29   0    6.00    2.60
   1  29   0    4.20    2.60
   1 -29   0    3.80    1.60
  -1 -29   0    2.10    1.60
   1 -29   0    3.00    1.20
  -1 -29   0    1.80    1.40
  -1  29  -1    6.70    1.50
  -1  29  -1   10.50    2.50
   1  29   1    9.20    2.50
   1 -29   1   13.90    2.20
   1 -29   1    9.80    1.60
  -1 -29  -1    9.20    2.00
  -1 -29  -1    7.70    1.70
   1  29   2    8.00    2.80
  -1  29  -2    7.00    2.70
  -1  29  -2    7.60    1.80
   1 -29   2   10.90    2.40
   1 -29   2   11.20    1.90
  -1 -29  -2   12.20    2.00
  -1 -29  -2   11.50    2.30
  -1  29  -3    5.00    2.40
   1  29   3    5.20    2.20
  -1  29  -3    4.40    1.50
   1  29   3    5.70    2.00
  -1 -29  -3    3.40    1.70
   1 -29   3    9.40    2.90
   1 -29   3    4.90    1.40
   1  29   4   18.50    3.80
  -1  29  -4   24.40    3.70
  -1  29  -4   33.30    3.30
   1  29   4   17.90    3.20
   1 -29   4   39.00    5.30
  -1 -29  -4   33.20    3.70
   1 -29   4   30.40    3.40
  -1  30   3    2.40    2.50
  -1  30   3    3.80    1.90
   1  30  -3    2.50    1.60
   1  30  -3    2.10    2.30
   1 -30  -3    3.10    1.50
  -1 -30   3    4.10    2.50
  -1 -30   3    1.10    1.50
  -1  30   2    8.10    2.50
   1  30  -2    7.40    1.50
   1  30  -2    7.40    2.70
  -1  30   2    5.70    2.70
  -1 -30   2    9.40    1.60
   1 -30  -2    6.30    1.80
  -1 -30   2    7.20    2.30
   1  30  -1   64.29    7.20
  -1  30   1   63.29    7.20
   1  30  -1   67.69    6.30
  -1 -30   1   78.89    6.90
  -1 -30   1   65.59    6.30
   1 -30  -1   70.59    6.40
   1  30   0   48.60    6.10
  -1  30   0   44.40    6.40
  -1 -30   0   57.69    5.30
  -1 -30   0   60.09    5.60
   1 -30   0   55.79    5.20
   1  30   1   28.10    4.30
  -1  30  -1   37.20    3.60
  -1  30  -1   32.20    4.60
   1 -30   1   33.80    3.60
   1 -30   1   35.20    4.00
  -1 -30  -1   34.90    3.60
  -1 -30  -1   40.30    4.30
  -1  30  -2   25.70    3.10
   1  30   2   15.30    3.60
  -1  30  -2   19.30    3.60
   1 -30   2   26.20    3.10
  -1 -30  -2   28.80    3.20
   1 -30   2   26.70    4.00
  -1  30  -3   38.30    3.80
   1  30   3   28.30    4.40
  -1  30  -3   27.80    4.20
   1 -30   3   35.80    3.70
   1 -30   3   35.60    4.80
  -1 -30  -3   27.50    3.60
  -1  31   3   11.90    2.40
  -1  31   3    9.80    2.60
   1  31  -3   10.80    2.90
   1  31  -3    9.00    2.00
   1 -31  -3    9.70    1.90
  -1 -31   3   11.40    2.00
  -1 -31   3   12.30    3.00
   1  31  -2   -1.30    2.30
  -1  31   2    0.40    2.00
   1  31  -2    0.70    1.20
  -1 -31   2    0.90    1.20
  -1 -31   2   -0.50    2.00
   1 -31  -2    0.70    1.50
   1  31  -1   26.20    3.10
   1  31  -1   26.60    4.10
  -1  31   1   24.10    4.10
  -1 -31   1   29.90    4.00
   1 -31  -1   22.30    2.90
  -1 -31   1   24.20    3.10
   1  31   0    2.60    2.30
  -1  31   0    5.40    2.30
   1 -31   0    6.40    1.50
  -1 -31   0    4.10    1.30
  -1 -31   0    4.20    1.80
  -1  31  -1   14.40    3.30
   1  31   1   16.50    3.40
  -1 -31  -1   13.30    2.30
   1 -31   1   20.60    2.30
  -1 -31  -1   18.70    2.80
  -1  31  -2   70.69    6.40
  -1  31  -2   64.59    7.50
   1  31   2   60.79    7.50
   1 -31   2   70.99    6.40
  -1 -31  -2   68.69    6.50
   1 -31   2   77.49    7.20
  -1  32   2    8.10    3.00
   1  32  -2   10.70    1.90
   1  32  -2    8.20    2.90
  -1 -32   2    9.50    2.90
  -1 -32   2    8.00    1.90
   1 -32  -2    7.80    1.80
   1  32  -1   55.49    7.20
   1  32  -1   60.79    5.90
  -1  32   1   52.49    7.10
  -1 -32   1   62.29    5.90
  -1 -32   1   72.89    6.40
   1 -32  -1   64.39    5.90
   1  32   0   11.90    3.00
  -1  32   0   13.20    3.40
  -1 -32   0   16.80    2.60
  -1 -32   0   15.60    2.10
   1 -32   0   14.70    2.10
  -1  32  -1   33.20    4.70
   1  32   1   33.20    4.70
  -1 -32  -1   33.30    3.70
   1 -32   1   38.20    3.90
  -2   0   9    0.80    2.40
  -2   0   8  127.29   11.40
   2   0  -8  123.09   11.00
  -2   0   7    1.50    1.80
   2   0  -7    2.80    1.30
   2   0  -6 1088.29   84.59
  -2   0   6  974.70   84.69
   2   0  -5    2.60    2.10
  -2   0   5    0.60    1.20
   2   0  -5   -0.20    1.00
   2   0  -4 1954.20  177.68
   2   0  -4 2201.88  178.18
   2   0  -4 1919.01  177.68
  -2   0   4 2379.76  177.98
   2   0  -4 2446.66  177.88
  -2   0   3    0.30    0.70
   2   0  -3    0.40    1.00
   2   0  -3    0.80    0.50
   2   0  -3    0.40    0.30
   2   0  -2 1797.92  150.38
   2   0  -2 1939.11  150.38
   2   0  -2 1827.52  150.28
  -2   0   2 1801.12  150.18
   2   0  -1    0.00    0.20
  -2   0   1    0.00    0.40
  -2   0   1    0.30    0.20
   2   0  -1    0.20    0.20
  -2   0   1   -0.10    0.20
   2   0   0   39.40    3.00
  -2   0   0   36.20    3.10
  -2   0   0   35.00    3.10
  -2   0  -1    0.20    0.50
   2   0   1    0.00    0.30
   2   0   1    0.20    0.20
  -2   0  -1    0.00    0.30
  -2   0  -1    0.10    0.10
   2   0   1    0.30    0.10
  -2   0  -2  705.73   55.49
   2   0   2  636.34   55.59
  -2   0  -2  697.43   55.89
   2   0   3    0.00    0.30
  -2   0  -3   -0.10    0.40
   2   0   3    0.30    0.60
  -2   0  -3   -0.60    1.10
  -2   0  -4  199.68   16.60
  -2   0  -4  203.88   17.20
   2   0   4  199.88   16.50
  -2   0  -5   -1.50    1.70
  -2   0  -5   -0.90    0.60
   2   0   5   -1.20    1.10
  -2   0  -6   15.60    1.70
  -2   0  -6   11.50    3.00
   2   0   6    9.30    2.00
  -2   0  -7   -1.20    1.00
   2   0   7    0.00    1.40
   2   0   8   12.60    2.80
  -2   1   9    6.50    2.70
   2  -1  -9    7.10    3.80
  -2  -1   9    6.00    2.20
  -2   1   8    8.50    2.60
   2   1  -8    9.40    3.70
   2   1  -8   11.60    2.20
   2  -1  -8   12.50    2.00
  -2  -1   8    9.10    2.40
  -2   1   7   78.99    8.70
   2   1  -7  103.09    8.30
  -2  -1   7   93.89    8.70
   2   1  -6  607.34   46.10
  -2   1   6  552.74   46.30
   2   1  -6  525.35   46.80
   2  -1  -6  542.45   46.80
   2  -1  -6  637.34   46.20
  -2  -1   6  494.95   46.20
   2   1  -5   12.50    1.60
  -2   1   5    9.50    1.70
   2   1  -5    9.50    2.40
   2  -1  -5    8.00    2.20
  -2  -1   5   12.50    1.80
   2  -1  -5   12.60    1.60
   2   1  -4   24.50    3.30
   2   1  -4    9.70    1.40
   2   1  -4   13.90    1.30
   2  -1  -4   14.60    1.30
  -2  -1   4   21.50    2.00
   2   1  -3   50.99    5.00
   2   1  -3   51.89    4.40
   2   1  -3   58.29    4.60
  -2   1   3   52.39    4.70
   2  -1  -3   59.89    4.60
  -2  -1   3   51.69    4.70
   2  -1  -3   55.09    4.40
   2  -1  -3   45.10    4.90
   2   1  -2 1485.95  127.39
  -2   1   2 1546.25  127.39
   2   1  -2 1663.83  127.39
   2   1  -2 1515.05  127.49
  -2  -1   2 1538.15  127.39
   2  -1  -2 1716.93  127.49
   2  -1  -2 1729.53  127.39
  -2  -1   2 1368.76  127.49
   2  -1  -2 1486.25  127.49
  -2   1   1   32.60    3.00
   2   1  -1   40.30    3.10
  -2   1   1   39.90    3.10
  -2  -1   1   37.80    3.00
   2  -1  -1   31.00    3.00
  -2  -1   1   36.60    3.10
  -2   1   0   90.69    7.40
  -2   1   0   84.29    7.30
   2   1   0   89.09    7.40
   2   1   0   80.59    7.30
  -2   1   0   87.09    7.40
  -2  -1   0   89.69    7.30
  -2  -1   0  100.99    7.40
   2  -1   0   93.49    7.30
  -2   1  -1  520.35   41.30
   2   1   1  563.54   41.30
  -2   1  -1  454.45   41.30
  -2   1  -1  460.25   41.40
   2   1   1  431.56   41.30
   2   1   1  561.84   41.30
   2  -1   1  472.45   41.20
  -2  -1  -1  494.45   41.40
  -2  -1  -1  586.64   41.20
   2   1   2  376.16   30.10
  -2   1  -2  362.06   30.00
  -2   1  -2  349.77   30.40
   2   1   2  331.37   30.00
  -2  -1  -2  403.06   30.00
  -2  -1  -2  370.56   30.40
   2  -1   2  329.57   30.10
   2  -1   2  415.16   30.00
   2   1   3  101.99   10.10
  -2   1  -3  130.39   10.10
   2   1   3  112.09   10.30
  -2   1  -3  127.69   10.70
   2  -1   3  145.49   10.30
   2  -1   3  119.39   10.10
  -2  -1  -3  126.69   10.10
   2   1   4  107.19    7.80
   2   1   4   79.29    7.40
  -2   1  -4  104.49    8.40
  -2   1  -4   81.49    7.40
  -2  -1  -4   79.99    7.40
  -2  -1  -4  106.89    8.40
   2  -1   4   83.69    7.30
   2   1   5   32.90    3.60
  -2   1  -5   43.70    4.80
  -2   1  -5   33.90    3.20
   2  -1   5   34.50    3.60
  -2  -1  -5   31.60    3.20
  -2  -1  -5   39.70    4.70
   2   1   6    4.70    1.70
  -2   1  -6    1.90    2.40
  -2   1  -6    3.30    1.00
   2  -1   6    4.60    1.70
  -2  -1  -6    1.60    1.00
  -2   1  -7    4.60    1.30
   2   1   7    4.90    2.00
   2  -1   7    2.00    1.60
  -2  -1  -7    3.90    1.50
  -2   1  -8   34.30    4.20
   2   1   8   24.60    3.60
   2  -1   8   26.70    3.80
  -2   2   9    1.70    2.50
  -2  -2   9    3.70    2.40
  -2   2   8    2.40    1.90
  -2  -2   8    4.70    1.80
   2  -2  -8    5.30    1.50
   2   2  -7   69.29    5.90
  -2   2   7   58.29    6.40
  -2  -2   7   52.59    6.10
   2  -2  -7   62.29    5.70
   2   2  -6  123.39    9.70
  -2   2   6  105.89   10.10
   2   2  -6  111.39   10.80
  -2  -2   6  104.79    9.90
   2  -2  -6  127.29    9.70
   2  -2  -6  101.49   10.60
   2   2  -5   95.49    7.80
  -2   2   5   94.79    8.20
   2   2  -5   85.19    8.60
  -2  -2   5   90.19    8.10
   2  -2  -5   94.89    7.90
   2  -2  -5   88.99    8.50
   2   2  -4 2324.37  216.88
  -2   2   4 2803.52  217.08
   2   2  -4 2843.82  217.38
   2   2  -4 2579.74  216.88
   2   2  -4 2594.64  217.38
   2  -2  -4 2947.71  217.28
  -2  -2   4 2775.32  217.08
   2  -2  -4 2677.03  216.98
   2  -2  -4 2505.25  217.28
  -2  -2   4 2550.24  216.88
   2   2  -3   36.60    3.70
  -2   2   3   48.40    4.10
   2   2  -3   48.10    3.80
   2   2  -3   44.10    4.40
   2  -2  -3   39.80    4.30
   2  -2  -3   50.89    3.90
   2  -2  -3   45.90    3.70
   2   2  -2 3556.14  281.17
   2   2  -2 3417.36  281.67
   2   2  -2 3703.03  281.47
  -2   2   2 3323.77  281.27
  -2   2   2 3591.74  281.37
   2  -2  -2 3303.87  281.67
  -2  -2   2 3143.29  281.67
  -2  -2   2 3231.28  281.17
   2  -2  -2 3740.33  281.27
  -2   2   1   83.39    6.40
  -2   2   1   70.09    6.30
  -2   2   1   69.79    6.40
  -2  -2   1   79.29    6.40
  -2  -2   1   84.79    6.40
  -2   2   0  544.05   43.30
   2   2   0  502.85   43.30
  -2   2   0  514.05   43.40
   2   2   0  572.04   43.30
  -2   2   0  505.85   43.40
   2   2   0  588.04   43.30
  -2  -2   0  535.25   43.40
  -2  -2   0  473.75   43.30
   2  -2   0  540.05   43.30
   2  -2   0  531.25   43.40
   2   2   1   46.90    3.60
  -2   2  -1   46.60    3.60
  -2   2  -1   40.70    3.60
  -2   2  -1   45.50    3.90
  -2  -2  -1   42.20    3.60
  -2  -2  -1   43.00    3.80
   2  -2   1   41.90    3.60
   2  -2   1   38.30    3.60
  -2   2  -2  757.92   61.79
   2   2   2  745.23   61.79
  -2   2  -2  738.53   62.19
  -2  -2  -2  755.62   61.79
  -2  -2  -2  790.52   62.19
   2   2   3  161.68   13.80
   2   2   3  167.98   14.00
  -2   2  -3  166.38   13.80
   2  -2   3  163.88   14.00
  -2  -2  -3  168.08   13.80
   2  -2   3  177.38   13.80
  -2  -2  -3  169.78   14.30
  -2   2  -4   41.00    4.20
   2   2   4   26.70    2.70
  -2   2  -4   28.30    2.70
   2   2   4   34.50    3.20
  -2  -2  -4   29.30    3.80
   2  -2   4   28.90    2.60
   2  -2   4   39.70    3.20
  -2  -2  -4   27.00    2.70
  -2   2  -5   52.79    5.60
  -2   2  -5   49.99    4.50
   2   2   5   49.10    4.80
  -2  -2  -5   56.59    5.70
  -2  -2  -5   49.60    4.50
   2   2   6   17.20    2.50
  -2   2  -6   14.60    3.50
  -2   2  -6   16.40    2.10
  -2  -2  -6   16.20    3.30
  -2  -2  -6   20.20    2.10
   2  -2   6   19.40    2.60
  -2   2  -7    6.20    1.40
   2   2   7    5.20    2.00
  -2  -2  -7    5.50    1.50
   2  -2   7    7.10    1.80
  -2   2  -8    4.90    1.70
   2   2   8    4.20    1.90
   2  -2   8    5.90    2.20
  -2   3   9   29.00    4.10
  -2  -3   9   32.10    4.00
  -2   3   8    6.90    1.90
   2   3  -8    1.70    1.60
   2  -3  -8    5.40    1.60
  -2  -3   8    4.50    2.00
  -2   3   7   69.19    7.40
   2   3  -7   75.69    6.80
  -2  -3   7   68.69    7.10
   2  -3  -7   88.59    7.00
   2   3  -6   14.10    1.60
   2   3  -6    8.30    2.70
  -2   3   6    6.80    2.00
  -2  -3   6    9.40    1.70
   2  -3  -6    7.50    2.40
  -2   3   5   33.30    3.80
   2   3  -5   35.90    4.70
   2   3  -5   39.30    3.50
   2  -3  -5   36.60    4.40
   2  -3  -5   36.60    3.10
  -2  -3   5   36.60    3.80
   2  -3  -5   41.40    3.60
   2   3  -4   60.49    5.10
  -2   3   4   58.59    5.40
   2   3  -4   54.29    5.90
   2  -3  -4   70.09    5.20
   2  -3  -4   53.89    5.60
   2  -3  -4   56.49    4.80
  -2  -3   4   51.69    5.10
   2   3  -3  135.29   11.70
  -2   3   3  140.19   11.40
   2   3  -3  142.29   11.20
  -2   3   3  133.19   11.20
   2   3  -3  116.99   11.10
   2  -3  -3  127.59   11.50
  -2  -3   3  134.29   11.30
   2  -3  -3  151.98   11.30
   2  -3  -3  141.89   11.20
  -2   3   2  945.81   79.89
   2   3  -2 1073.79   79.89
  -2   3   2  979.50   79.99
   2   3  -2  960.60   79.89
   2   3  -2 1031.20   80.19
   2  -3  -2 1033.20   79.89
   2  -3  -2  933.71   79.99
  -2  -3   2  971.40   79.89
  -2  -3   2  882.91   80.09
  -2   3   1   16.00    1.30
   2   3  -1   13.70    1.20
  -2  -3   1   12.70    1.30
   2  -3  -1   15.60    1.30
  -2  -3   1   11.70    1.10
  -2   3   0   34.20    2.90
   2   3   0   38.90    2.90
   2   3   0   33.60    2.90
   2   3   0   33.00    3.00
  -2  -3   0   37.20    2.90
   2  -3   0   31.90    3.00
  -2  -3   0   38.10    3.00
  -2  -3   0   32.30    2.90
   2  -3   0   36.00    2.90
  -2   3  -1 3665.03  306.37
   2   3   1 4107.59  306.37
  -2   3  -1 3472.15  306.07
  -2  -3  -1 3563.04  306.17
  -2  -3  -1 3686.83  306.97
   2  -3   1 4022.80  306.37
  -2   3  -2  129.79   11.40
   2   3   2  148.29   11.40
  -2   3  -2  133.09   11.40
  -2  -3  -2  138.29   11.40
  -2  -3  -2  149.09   11.70
   2  -3   2  132.09   11.40
  -2   3  -3  142.89   12.40
   2   3   3  130.89   11.80
  -2   3  -3  142.19   11.80
  -2  -3  -3  151.08   12.30
   2  -3   3  154.58   11.80
   2  -3   3  129.69   11.90
  -2  -3  -3  150.68   11.80
  -2   3  -4   47.60    4.10
   2   3   4   42.80    4.10
   2   3   4   49.90    4.40
  -2  -3  -4   50.09    4.20
  -2  -3  -4   55.29    5.10
   2  -3   4   46.40    4.00
   2   3   5    9.20    1.80
  -2   3  -5   11.60    2.70
   2   3   5    9.20    1.20
  -2   3  -5    9.60    1.20
  -2  -3  -5    9.80    1.40
  -2  -3  -5   10.40    2.30
   2  -3   5    8.60    1.60
   2   3   6    8.50    1.80
  -2   3  -6    7.50    1.30
  -2  -3  -6    8.10    1.40
   2  -3   6    8.50    1.70
  -2  -3  -6    7.60    2.60
  -2   3  -7    1.80    3.00
   2   3   7    3.00    1.60
  -2   3  -7    2.20    1.10
  -2  -3  -7    3.70    1.30
   2  -3   7    4.80    1.70
  -2   3  -8    5.60    2.10
   2   3   8    4.60    2.30
   2  -3   8    5.80    2.20
  -2   4   9   -0.30    2.40
  -2  -4   9    1.50    2.20
   2   4  -8    9.00    2.00
   2   4  -8    5.90    3.30
  -2   4   8   11.80    2.40
   2  -4  -8   14.30    2.10
  -2  -4   8    9.70    2.30
   2   4  -7  114.29    9.30
  -2   4   7  103.29    9.80
   2  -4  -7  115.69    9.40
  -2  -4   7   90.79    9.40
   2   4  -6   76.29    8.70
  -2   4   6   78.89    7.90
   2   4  -6   87.79    7.60
   2  -4  -6  102.29    7.80
  -2  -4   6   88.79    7.90
   2   4  -5   85.49    8.40
  -2   4   5   75.59    7.70
   2   4  -5   89.59    7.50
   2  -4  -5   96.79    7.60
  -2  -4   5   94.59    7.70
   2  -4  -5   81.69    8.10
   2  -4  -5   85.99    7.20
   2   4  -4  246.18   23.30
   2   4  -4  295.57   23.50
  -2   4   4  292.77   23.70
  -2   4   4  282.77   23.40
   2   4  -4  273.37   24.00
   2  -4  -4  324.67   23.60
   2  -4  -4  288.47   23.30
  -2  -4   4  292.17   23.60
   2  -4  -4  273.37   23.80
   2   4  -3  762.62   65.59
   2   4  -3  839.12   65.69
   2   4  -3  811.82   66.09
  -2   4   3  871.01   65.79
  -2   4   3  759.92   65.59
   2  -4  -3  798.22   65.59
   2  -4  -3  766.72   65.89
   2  -4  -3  903.11   65.69
  -2  -4   3  740.63   65.89
  -2  -4   3  787.02   65.69
  -2   4   2  830.12   70.59
   2   4  -2  936.31   70.59
  -2   4   2  782.02   70.59
   2   4  -2  957.30   70.59
   2   4  -2  917.41   70.89
  -2  -4   2  748.23   70.69
   2  -4  -2  984.80   70.59
   2  -4  -2  818.12   70.59
   2  -4  -2  855.31   70.59
  -2  -4   2  812.22   70.49
   2   4  -1 2322.57  190.28
  -2   4   1 2198.88  190.18
  -2  -4   1 2244.38  189.98
   2  -4  -1 2555.94  190.38
   2   4   0   48.40    4.20
   2   4   0   49.00    4.20
  -2   4   0   45.10    4.20
  -2   4   0   59.09    4.30
  -2  -4   0   56.09    4.30
   2  -4   0   51.69    4.20
   2  -4   0   45.00    4.30
  -2   4  -1  235.28   17.80
  -2   4  -1  201.38   17.70
  -2  -4  -1  215.88   17.90
  -2  -4  -1  215.08   17.70
  -2   4  -2  115.59    9.90
  -2   4  -2  125.99   10.00
   2   4   2  114.69   10.00
  -2  -4  -2  124.69   10.30
  -2  -4  -2  123.09    9.90
   2   4   3   33.30    3.20
  -2   4  -3   42.10    3.10
  -2  -4  -3   32.60    3.70
  -2  -4  -3   36.20    3.10
   2  -4   3   33.40    3.30
   2   4   4   92.39    7.20
  -2   4  -4   81.79    6.90
   2   4   4   77.09    7.00
   2  -4   4   80.39    6.80
  -2  -4  -4   88.79    7.00
  -2  -4  -4   78.59    7.70
   2   4   5    4.90    1.60
   2   4   5    6.20    0.90
  -2   4  -5    5.00    2.30
  -2   4  -5    5.30    0.90
  -2  -4  -5    5.70    2.00
  -2  -4  -5    4.70    1.00
   2  -4   5    4.90    1.20
   2   4   6    6.60    2.00
  -2   4  -6    4.80    2.80
  -2   4  -6    8.90    1.30
   2  -4   6    7.30    1.60
  -2  -4  -6    7.90    1.40
   2   4   7    8.70    2.10
  -2   4  -7    9.90    1.50
   2  -4   7    7.30    1.90
  -2  -4  -7    9.70    1.70
  -2   4  -8   10.10    1.90
   2   4   8    6.40    2.50
   2  -4   8    5.90    2.30
  -2   5   9   11.00    3.00
   2   5  -9   11.10    2.30
  -2  -5   9   12.20    2.70
   2   5  -8   13.90    2.00
  -2   5   8   10.30    2.40
  -2  -5   8   12.40    2.20
   2  -5  -8   10.50    2.00
  -2   5   7   51.39    5.70
   2   5  -7   51.19    4.90
  -2  -5   7   48.30    5.40
   2  -5  -7   53.79    5.10
   2   5  -6   58.79    5.60
  -2   5   6   60.19    6.00
   2  -5  -6   70.19    5.70
   2  -5  -6   58.49    6.70
  -2  -5   6   62.19    5.90
   2   5  -5   40.10    5.10
   2   5  -5   43.70    3.90
  -2   5   5   43.90    4.40
   2  -5  -5   43.90    4.10
   2  -5  -5   39.30    4.70
   2  -5  -5   43.30    3.70
  -2  -5   5   43.70    4.10
  -2   5   4   14.50    1.90
   2   5  -4   12.10    1.30
  -2   5   4   11.60    1.40
   2   5  -4   12.10    1.50
   2   5  -4   13.10    2.40
   2  -5  -4   12.50    1.90
  -2  -5   4   13.80    1.60
   2  -5  -4   13.60    1.60
   2  -5  -4   13.30    1.40
   2   5  -3   54.39    5.00
   2   5  -3   61.29    5.00
   2   5  -3   64.89    5.70
  -2   5   3   55.09    5.00
  -2   5   3   55.69    5.20
   2  -5  -3   61.39    5.30
  -2  -5   3   51.59    5.40
   2  -5  -3   60.19    5.00
   2  -5  -3   68.09    5.10
  -2  -5   3   59.09    5.10
  -2   5   2 2391.56  207.18
  -2   5   2 2324.57  207.18
   2   5  -2 2544.85  207.48
   2   5  -2 2859.01  207.38
   2   5  -2 2685.23  207.28
  -2  -5   2 2341.87  207.18
   2  -5  -2 2905.61  207.38
  -2  -5   2 2352.26  207.28
   2  -5  -2 2461.25  207.48
  -2   5   1   67.79    6.20
   2   5  -1   74.09    6.10
   2  -5  -1   77.79    6.10
  -2   5   0  262.17   24.00
   2   5   0  277.67   23.90
  -2   5   0  347.57   24.10
  -2  -5   0  294.97   24.00
   2  -5   0  284.87   24.00
  -2   5  -1   67.39    5.70
   2   5   1   77.79    5.80
  -2   5  -1   62.09    5.80
  -2   5  -1   62.79    5.70
   2   5   1   79.99    5.80
  -2   5  -1   61.79    6.00
  -2  -5  -1   71.69    5.90
   2  -5   1   68.89    5.80
  -2  -5  -1   67.19    5.70
  -2   5  -2   12.90    1.40
  -2   5  -2   14.10    1.30
   2  -5   2   15.40    1.40
  -2  -5  -2   12.60    1.30
  -2  -5  -2   12.70    1.80
   2   5   3   60.29    6.10
   2   5   3   62.39    6.00
  -2   5  -3   72.89    6.00
  -2   5  -3   71.89    6.80
  -2  -5  -3   73.19    6.50
  -2  -5  -3   73.79    6.00
   2  -5   3   81.39    5.90
   2   5   4    6.30    1.00
  -2   5  -4    5.20    0.90
   2   5   4    7.20    1.30
   2  -5   4    7.80    1.30
  -2  -5  -4    6.40    1.00
  -2  -5  -4    6.60    1.70
  -2   5  -5  117.59    9.50
   2   5   5  113.39    9.50
   2   5   5   97.59    9.80
   2  -5   5  116.39    9.80
  -2  -5  -5  113.79   10.40
  -2  -5  -5  118.39    9.60
  -2   5  -6    4.20    1.00
   2   5   6    4.80    1.50
   2  -5   6    1.80    1.50
  -2  -5  -6    3.60    2.30
  -2  -5  -6    3.50    1.10
   2   5   7   18.60    3.10
  -2   5  -7   17.60    4.00
  -2   5  -7   20.60    2.40
  -2  -5  -7   21.20    2.60
   2  -5   7   21.30    2.80
   2   5   8   25.80    3.90
  -2   5  -8   33.80    3.60
   2  -5   8   27.30    3.70
   2   6  -8   13.40    2.00
  -2   6   8   12.30    2.60
  -2  -6   8   10.10    2.30
  -2  -6   7   18.80    2.50
  -2   6   6  112.19    9.70
   2   6  -6  101.09    9.20
   2   6  -6  105.09   10.40
  -2  -6   6  109.19    9.40
   2  -6  -6  116.49    9.30
   2  -6  -6  101.29    9.90
  -2   6   5  273.97   23.10
   2   6  -5  295.07   23.30
  -2   6   5  261.57   23.50
   2   6  -5  277.77   24.00
   2  -6  -5  311.57   23.40
   2  -6  -5  265.57   23.70
   2  -6  -5  280.17   23.10
  -2  -6   5  288.97   23.40
  -2   6   4  352.46   30.80
   2   6  -4  395.76   30.90
   2   6  -4  396.76   31.50
   2   6  -4  354.06   30.80
  -2   6   4  373.26   31.10
   2  -6  -4  374.96   30.80
  -2  -6   4  328.97   31.20
   2  -6  -4  423.36   31.00
  -2  -6   4  386.26   31.00
   2  -6  -4  381.36   31.20
   2   6  -3  706.73   58.39
  -2   6   3  636.34   57.89
   2   6  -3  755.12   57.99
   2   6  -3  705.83   57.99
  -2   6   3  709.43   58.09
   2  -6  -3  684.93   58.09
  -2  -6   3  652.83   58.19
  -2  -6   3  719.23   57.99
   2  -6  -3  810.42   57.99
   2   6  -2  418.26   35.40
   2   6  -2  461.95   35.40
  -2   6   2  398.96   35.40
   2   6  -2  458.25   35.70
   2   6  -2  404.66   35.30
  -2   6   2  431.76   35.50
  -2  -6   2  437.76   35.60
  -2  -6   2  385.16   35.30
   2  -6  -2  427.16   35.40
   2  -6  -2  501.05   35.40
   2   6  -1   39.30    3.40
  -2   6   1   40.90    3.60
   2  -6  -1   37.80    3.40
   2  -6  -1   40.00    3.40
  -2  -6   1   45.00    3.60
  -2   6   0  140.59   13.00
   2   6   0  164.58   13.00
  -2   6   0  156.98   13.00
  -2  -6   0  159.78   13.00
   2  -6   0  167.58   13.00
  -2   6  -1  280.57   26.40
  -2   6  -1  334.47   26.70
  -2   6  -1  346.67   26.50
  -2   6  -1  297.57   26.50
   2   6   1  365.56   26.50
  -2  -6  -1  307.97   26.60
   2  -6   1  379.66   26.50
  -2  -6  -1  277.87   26.40
   2   6   2  227.38   20.40
  -2   6  -2  269.57   20.30
  -2   6  -2  247.28   20.30
  -2  -6  -2  240.78   20.60
  -2  -6  -2  252.57   20.30
   2   6   3   71.59    5.40
   2   6   3   60.89    5.20
  -2   6  -3   59.19    5.10
  -2  -6  -3   62.69    5.70
   2  -6   3   52.89    5.20
  -2  -6  -3   59.29    5.10
  -2   6  -4  181.78   15.10
   2   6   4  173.48   15.20
  -2   6  -4  211.48   16.10
  -2  -6  -4  180.08   15.20
   2  -6   4  171.38   15.30
  -2  -6  -4  177.38   15.70
   2  -6   4  188.68   15.00
  -2   6  -5    2.00    0.80
  -2   6  -5    3.40    2.30
   2   6   5    3.40    0.80
   2   6   5    2.10    1.20
   2  -6   5    1.50    1.00
  -2  -6  -5    2.80    0.90
  -2  -6  -5    1.40    1.70
   2   6   6  193.58   17.20
  -2   6  -6  197.48   16.70
  -2  -6  -6  219.68   16.90
   2  -6   6  200.18   17.10
  -2  -6  -6  195.18   17.80
   2   6   7    2.30    2.10
  -2   6  -7    7.70    1.40
  -2  -6  -7    6.00    1.50
   2  -6   7    5.00    1.70
  -2   6  -8    3.90    1.80
   2   6   8    1.50    2.20
   2  -6   8    3.50    1.70
   2   7  -8    3.20    3.30
  -2   7   8    7.00    2.10
   2   7  -8    6.30    1.80
  -2  -7   8    4.40    1.90
  -2   7   7   80.89    8.40
   2   7  -7   90.99    7.90
  -2  -7   7   91.09    8.20
   2  -7  -7   95.09    8.00
  -2   7   6   38.70    4.30
   2   7  -6   36.00    5.30
   2   7  -6   32.50    3.40
  -2  -7   6   36.10    3.80
   2  -7  -6   34.40    4.50
   2  -7  -6   37.90    3.70
   2   7  -5   79.39    7.90
   2   7  -5   72.49    6.60
  -2   7   5   75.59    6.70
  -2   7   5   79.59    7.20
   2   7  -5   83.19    6.80
   2  -7  -5   82.79    6.70
   2  -7  -5   82.69    6.90
   2  -7  -5   77.09    7.30
  -2  -7   5   79.49    7.50
  -2  -7   5   80.19    6.90
   2   7  -4   31.20    4.20
  -2   7   4   30.90    3.40
   2   7  -4   37.00    3.10
  -2   7   4   32.40    3.00
   2   7  -4   30.90    3.10
   2  -7  -4   37.00    3.30
  -2  -7   4   35.40    3.20
  -2  -7   4   35.90    3.90
   2  -7  -4   30.40    3.50
   2   7  -3  374.26   29.20
  -2   7   3  334.47   28.70
   2   7  -3  385.96   28.70
  -2   7   3  354.06   28.80
   2   7  -3  345.07   28.70
  -2  -7   3  327.97   28.60
  -2  -7   3  320.07   28.90
   2  -7  -3  354.46   28.80
  -2   7   2   50.29    4.90
   2   7  -2   61.19    4.80
   2   7  -2   66.09    5.00
   2   7  -2   59.69    4.70
  -2   7   2   48.10    4.90
   2   7  -2   59.59    5.40
  -2  -7   2   63.89    4.70
  -2  -7   2   53.49    5.10
  -2  -7   2   50.19    4.70
   2  -7  -2   53.59    4.80
   2  -7  -2   57.29    4.90
  -2   7   1  802.92   66.09
  -2   7   1  765.72   66.19
   2  -7  -1  861.01   66.19
   2   7   0  663.13   52.89
  -2   7   0  639.74   52.89
  -2   7   0  588.04   52.89
  -2  -7   0  626.94   52.89
   2  -7   0  658.13   52.89
  -2  -7   0  694.13   52.99
   2  -7   0  661.43   52.89
  -2   7  -1  346.17   31.00
   2   7   1  391.76   31.10
  -2   7  -1  453.45   31.30
  -2  -7  -1  342.47   31.00
  -2  -7  -1  364.36   31.10
   2   7   2   13.80    1.50
  -2   7  -2   12.50    1.90
  -2   7  -2   12.40    1.40
   2   7   2   12.80    1.40
  -2   7  -2   12.40    1.20
  -2   7  -2   11.60    1.30
   2  -7   2   12.20    1.40
  -2  -7  -2   10.50    1.60
  -2  -7  -2   11.90    1.20
   2  -7   2   12.10    1.30
  -2   7  -3  143.79   10.30
   2   7   3  145.79   10.50
  -2   7  -3  146.39   11.10
   2   7   3  108.89   10.30
  -2   7  -3  116.29   10.20
  -2  -7  -3  111.49   10.70
   2  -7   3  111.69   10.30
  -2  -7  -3  113.09   10.30
  -2   7  -4   91.79    7.60
   2   7   4   91.49    7.70
   2  -7   4   87.69    7.70
  -2  -7  -4   90.49    7.60
  -2  -7  -4   88.89    8.30
   2   7   5    0.60    0.80
   2   7   5    2.40    1.20
  -2   7  -5    0.50    2.10
  -2   7  -5    0.20    0.70
   2  -7   5   -0.60    1.00
  -2  -7  -5    0.30    0.80
  -2  -7  -5   -1.10    1.50
   2   7   6   47.40    5.80
  -2   7  -6   58.19    5.30
  -2   7  -6   70.39    7.50
  -2  -7  -6   60.79    5.40
  -2  -7  -6   59.29    6.80
   2  -7   6   65.29    5.80
   2   7   7    1.80    1.70
  -2   7  -7    3.40    1.20
   2  -7   7    3.10    1.50
  -2  -7  -7    4.40    1.40
  -2   7  -8   18.10    2.60
   2   7   8   15.70    3.10
   2  -7   8   14.40    2.80
   2   8  -8    2.00    1.50
  -2   8   8    0.00    2.20
  -2  -8   8   -0.70    1.60
   2  -8  -8   -2.20    2.50
   2   8  -7   24.40    2.70
  -2   8   7   16.90    2.70
  -2  -8   7   12.80    3.50
   2  -8  -7   23.80    2.70
  -2  -8   7   15.90    2.50
   2  -8  -7   20.30    3.50
   2   8  -6   19.50    2.20
  -2   8   6   14.10    2.50
   2   8  -6   19.10    3.60
  -2  -8   6   19.00    2.30
   2  -8  -6   20.30    2.40
   2  -8  -6   18.10    3.10
  -2  -8   6   17.20    3.10
   2   8  -5   54.19    5.10
   2   8  -5   64.09    6.50
   2   8  -5   62.59    5.30
  -2   8   5   57.09    5.70
  -2   8   5   58.59    5.20
   2  -8  -5   59.29    5.20
   2  -8  -5   60.49    6.00
  -2  -8   5   57.39    6.10
  -2  -8   5   65.19    5.50
   2  -8  -5   67.89    5.50
  -2   8   4   56.09    5.20
  -2   8   4   52.09    4.70
   2   8  -4   56.89    4.80
   2   8  -4   53.79    4.80
   2   8  -4   58.29    5.80
   2  -8  -4   50.79    5.10
  -2  -8   4   56.09    4.80
   2  -8  -4   60.99    4.90
  -2  -8   4   47.20    5.40
  -2   8   3  299.77   25.10
   2   8  -3  317.27   25.00
   2   8  -3  290.77   25.50
   2   8  -3  305.77   25.10
  -2   8   3  317.17   25.20
  -2  -8   3  286.77   25.30
  -2  -8   3  302.47   25.00
   2  -8  -3  328.97   25.10
   2  -8  -3  293.77   25.20
   2   8  -2  168.88   13.80
   2   8  -2  179.98   13.70
  -2   8   2  157.18   13.80
  -2   8   2  150.18   13.80
   2   8  -2  157.08   14.10
  -2  -8   2  153.18   13.90
   2  -8  -2  161.98   13.70
   2  -8  -2  193.18   13.80
  -2  -8   2  169.48   13.60
  -2   8   1  613.74   47.90
  -2   8   1  599.14   47.90
  -2   8   1  590.94   48.00
   2   8  -1  645.54   48.00
  -2  -8   1  588.74   48.00
   2  -8  -1  563.04   47.80
   2  -8  -1  501.05   47.90
  -2   8   0   81.59    6.90
  -2   8   0   81.19    6.90
   2   8   0   86.09    6.90
  -2   8   0   72.99    7.00
  -2  -8   0   88.89    6.90
   2  -8   0   73.29    6.90
  -2  -8   0   92.89    7.00
   2  -8   0   86.19    6.90
  -2   8  -1  387.16   29.30
  -2   8  -1  341.97   29.10
  -2   8  -1  334.47   29.10
  -2   8  -1  375.56   29.40
  -2  -8  -1  362.76   29.30
  -2  -8  -1  356.76   29.10
   2  -8   1  336.07   29.10
  -2   8  -2  155.38   11.30
  -2   8  -2  118.09   10.80
   2  -8   2  137.09   10.80
  -2  -8  -2  123.59   11.10
  -2  -8  -2  122.39   10.80
   2   8   3   18.50    2.10
  -2   8  -3   19.30    1.80
  -2   8  -3   17.50    1.90
  -2  -8  -3   20.90    2.60
  -2  -8  -3   17.20    1.80
   2  -8   3   19.80    2.00
   2   8   4   81.09    7.60
  -2   8  -4   88.29    7.50
   2   8   4   95.09    7.80
   2  -8   4  103.89    7.70
  -2  -8  -4   82.09    7.50
  -2  -8  -4   85.59    8.20
  -2   8  -5    5.40    1.00
   2   8   5    6.40    1.10
   2   8   5    5.30    1.60
  -2   8  -5    3.00    2.40
  -2  -8  -5    5.10    1.10
  -2  -8  -5    3.90    1.90
   2  -8   5    4.00    1.30
   2   8   6   19.60    3.10
  -2   8  -6   19.40    4.10
  -2   8  -6   26.50    2.50
  -2  -8  -6   24.90    3.80
  -2  -8  -6   22.00    2.60
   2  -8   6   24.20    2.90
   2   8   7   11.80    2.40
  -2   8  -7   12.30    1.80
  -2   8  -7    8.10    3.60
   2  -8   7    9.80    2.20
  -2  -8  -7   13.10    2.00
  -2   8  -8   10.10    2.10
   2   8   8    5.70    2.20
   2  -8   8    5.10    2.30
   2   9  -8    8.70    1.90
  -2   9   8    3.90    2.40
  -2  -9   8    9.30    2.00
   2   9  -7   32.40    5.20
  -2   9   7   37.70    4.60
   2   9  -7   44.40    4.00
   2  -9  -7   38.00    5.10
  -2  -9   7   40.50    4.30
   2  -9  -7   36.10    4.00
  -2  -9   7   39.10    5.50
  -2   9   6  200.88   18.10
   2   9  -6  212.08   18.80
   2   9  -6  220.58   17.80
  -2  -9   6  222.38   17.90
   2  -9  -6  204.68   18.40
   2  -9  -6  229.18   17.90
  -2  -9   6  199.48   18.40
   2   9  -5  124.19   11.00
  -2   9   5  124.79   11.00
   2   9  -5  137.39   11.10
   2   9  -5  136.49   12.10
  -2   9   5  126.59   11.40
   2  -9  -5  151.78   11.20
  -2  -9   5  138.39   11.20
  -2  -9   5  123.69   11.70
   2  -9  -5  128.79   11.60
   2   9  -4   47.70    5.40
  -2   9   4   47.50    4.60
  -2   9   4   45.20    4.30
   2   9  -4   53.69    4.40
   2   9  -4   44.40    4.30
   2  -9  -4   52.69    4.80
  -2  -9   4   44.80    4.90
   2  -9  -4   55.89    4.40
  -2  -9   4   47.20    4.30
   2   9  -3   55.49    5.70
  -2   9   3   53.19    5.10
   2   9  -3   60.19    4.90
  -2   9   3   53.89    4.90
   2   9  -3   53.49    5.00
  -2  -9   3   53.29    5.30
  -2  -9   3   55.49    4.80
   2  -9  -3   64.49    5.00
   2  -9  -3   54.99    5.00
   2   9  -2 1004.60   76.79
  -2   9   2  852.61   76.79
   2   9  -2 1041.40   76.69
  -2   9   2  952.70   76.89
  -2  -9   2  900.21   76.89
  -2  -9   2  955.60   76.59
   2  -9  -2 1000.80   76.79
  -2  -9   2  806.22   76.59
  -2   9   1   25.00    2.70
   2   9  -1   33.20    3.00
   2   9  -1   35.10    2.70
  -2   9   1   32.70    3.00
   2   9  -1   30.70    2.60
   2  -9  -1   33.80    2.80
  -2  -9   1   28.90    2.60
  -2  -9   1   32.00    2.90
  -2   9   0  102.69    9.20
   2   9   0  103.49    9.20
   2   9   0  128.09    9.20
  -2  -9   0  118.39    9.30
   2  -9   0  105.79    9.20
  -2  -9   0   98.99    9.20
   2  -9   0  119.99    9.20
  -2   9  -1  235.08   21.00
  -2   9  -1  287.27   21.30
  -2   9  -1  230.68   21.00
  -2   9  -1  301.77   21.20
  -2  -9  -1  246.98   21.00
  -2  -9  -1  266.17   21.10
   2  -9   1  229.88   21.00
  -2   9  -2  227.88   19.80
  -2   9  -2  249.08   19.80
  -2  -9  -2  236.18   19.80
   2  -9   2  235.58   19.80
  -2  -9  -2  254.67   20.10
   2   9   3   28.90    3.40
   2   9   3   32.70    3.50
  -2   9  -3   32.50    3.20
  -2   9  -3   38.20    4.20
  -2   9  -3   39.20    3.20
  -2   9  -3   34.70    3.30
  -2  -9  -3   36.80    3.20
  -2  -9  -3   37.30    3.80
   2  -9   3   40.20    3.30
   2  -9   3   37.90    3.30
   2   9   4  116.19   10.60
   2   9   4  141.99   10.80
   2  -9   4  123.89   10.60
  -2  -9  -4  117.99   11.10
  -2  -9  -4  128.79   10.50
   2   9   5   12.00    1.60
  -2   9  -5   11.80    1.40
  -2   9  -5    7.80    2.80
   2   9   5   11.60    2.00
  -2  -9  -5    8.60    2.30
   2  -9   5   12.10    1.70
  -2  -9  -5   10.00    1.50
   2   9   6   16.70    2.50
  -2   9  -6   12.80    3.50
  -2   9  -6   19.40    2.00
  -2  -9  -6   17.30    2.10
  -2  -9  -6   11.30    3.00
   2  -9   6   18.40    2.40
  -2   9  -7   40.10    6.60
   2   9   7   40.70    5.00
  -2   9  -7   44.10    4.10
   2  -9   7   44.40    4.70
  -2  -9  -7   40.10    4.20
  -2   9  -8   11.00    2.20
   2   9   8    7.00    2.30
   2  -9   8   11.30    2.50
  -2  10   8    4.10    2.00
   2  10  -8    2.00    3.30
   2  10  -8    2.50    1.70
  -2  10   7   66.89    6.80
   2  10  -7   65.99    8.10
   2  10  -7   75.09    6.20
  -2 -10   7   66.29    6.40
   2 -10  -7   63.19    7.10
   2 -10  -7   68.19    6.40
  -2 -10   7   68.79    7.60
  -2  10   6   72.69    7.00
   2  10  -6   78.29    8.00
   2  10  -6   70.99    6.20
   2 -10  -6   76.09    6.40
  -2 -10   6   64.69    6.40
  -2 -10   6   64.79    7.40
   2 -10  -6   70.39    7.00
  -2  10   5   31.00    3.00
  -2  10   5   28.60    3.70
   2  10  -5   33.50    3.00
   2  10  -5   31.90    4.70
   2  10  -5   28.70    2.90
   2 -10  -5   34.50    3.20
  -2 -10   5   26.80    4.10
   2 -10  -5   31.30    3.70
  -2 -10   5   28.90    3.10
   2  10  -4  330.47   27.90
  -2  10   4  357.46   27.50
  -2  10   4  303.77   27.30
   2  10  -4  343.47   27.20
   2  10  -4  327.27   27.30
   2 -10  -4  363.46   27.30
  -2 -10   4  300.37   27.60
  -2 -10   4  336.87   27.20
   2 -10  -4  317.67   27.50
  -2  10   3   96.39    7.90
   2  10  -3  100.69    7.70
   2  10  -3   92.99    8.50
   2  10  -3   89.59    7.90
  -2  10   3   85.39    8.00
  -2 -10   3   80.39    8.10
   2 -10  -3  106.99    7.80
  -2 -10   3   81.29    7.60
   2 -10  -3   91.99    7.90
  -2  10   2   68.59    6.20
   2  10  -2   64.19    6.20
   2  10  -2   74.49    6.00
  -2  10   2   66.99    6.30
  -2 -10   2   62.09    6.30
   2 -10  -2   81.89    6.10
   2 -10  -2   79.19    6.10
   2  10  -1  332.37   25.50
  -2  10   1  334.07   25.70
   2  10  -1  319.07   25.60
  -2  10   1  277.57   25.50
  -2 -10   1  291.87   25.60
  -2  10   0  258.97   20.50
   2  10   0  253.17   20.50
   2  10   0  263.27   20.50
  -2  10   0  223.18   20.50
  -2 -10   0  252.17   20.50
   2 -10   0  261.87   20.50
  -2 -10   0  260.77   20.60
   2 -10   0  221.78   20.50
  -2  10  -1  123.59   10.10
  -2  10  -1  109.49    9.80
   2  10   1  140.39   10.00
  -2  10  -1  115.79    9.90
  -2  10  -1  119.89   10.20
   2 -10   1  107.19    9.80
  -2 -10  -1  122.69    9.90
  -2 -10  -1  128.29   10.00
   2 -10   1  107.89   10.00
  -2  10  -2   28.20    2.90
  -2  10  -2   20.20    1.90
  -2  10  -2   19.20    1.90
  -2 -10  -2   18.90    2.40
  -2 -10  -2   19.40    1.90
   2 -10   2   18.60    1.90
  -2  10  -3   13.40    1.70
   2  10   3   24.00    2.30
  -2  10  -3   19.20    1.70
   2 -10   3   14.50    1.70
  -2 -10  -3   16.20    2.40
  -2 -10  -3   14.30    1.70
  -2  10  -4  166.48   12.40
   2  10   4  124.89   12.50
   2  10   4  143.69   12.50
  -2  10  -4  149.09   13.30
  -2  10  -4  142.39   12.40
  -2 -10  -4  156.48   12.40
  -2 -10  -4  149.09   13.00
   2 -10   4  152.88   12.30
  -2  10  -5   58.39    6.10
  -2  10  -5   46.40    4.10
   2  10   5   46.30    4.30
   2  10   5   40.40    4.50
  -2 -10  -5   45.90    4.20
   2 -10   5   38.50    4.20
  -2 -10  -5   47.20    5.20
   2  10   6   20.00    2.70
  -2  10  -6   18.50    3.80
  -2  10  -6   19.20    2.30
  -2 -10  -6   19.50    2.40
  -2 -10  -6   19.60    3.50
   2 -10   6   23.70    2.70
   2  10   7   10.80    2.20
  -2  10  -7   15.20    1.90
  -2 -10  -7   11.20    3.20
  -2 -10  -7   13.80    2.00
   2 -10   7    9.90    2.20
   2  10   8    7.50    2.30
  -2  10  -8   11.20    2.10
   2 -10   8    6.40    2.30
   2  11  -8   12.80    2.20
  -2  11   8   11.80    2.60
   2  11  -7   77.69    9.10
   2  11  -7   85.89    7.20
  -2  11   7   80.99    8.00
  -2 -11   7   78.69    8.50
   2 -11  -7   75.19    8.20
  -2 -11   7   80.89    7.40
   2  11  -6   43.90    6.10
   2  11  -6   43.10    4.10
  -2  11   6   35.40    4.90
  -2 -11   6   41.70    4.20
  -2 -11   6   38.80    5.40
   2 -11  -6   49.60    4.20
   2 -11  -6   42.30    5.00
   2  11  -5   33.10    3.30
   2  11  -5   40.90    5.00
  -2  11   5   30.60    3.80
  -2  11   5   29.70    3.30
   2  11  -5   35.80    3.30
  -2 -11   5   35.30    3.30
   2 -11  -5   32.50    3.90
   2 -11  -5   40.60    3.40
  -2 -11   5   34.40    4.30
   2  11  -4   49.20    5.10
  -2  11   4   37.40    3.60
   2  11  -4   43.30    3.50
  -2  11   4   35.10    3.90
   2  11  -4   34.30    3.70
  -2 -11   4   32.80    3.40
  -2 -11   4   35.10    4.40
   2 -11  -4   41.90    3.70
   2 -11  -4   34.20    3.90
   2  11  -3  675.93   55.39
   2  11  -3  714.53   54.79
   2  11  -3  714.63   54.89
  -2  11   3  643.14   54.89
  -2  11   3  611.54   54.99
   2 -11  -3  759.92   54.89
  -2 -11   3  636.14   55.09
  -2 -11   3  625.14   54.69
   2 -11  -3  646.24   54.89
  -2  11   2  263.67   25.40
   2  11  -2  305.67   25.30
  -2  11   2  306.47   25.50
   2  11  -2  313.57   25.50
   2 -11  -2  324.77   25.40
  -2 -11   2  328.87   25.20
   2 -11  -2  338.97   25.40
  -2 -11   2  282.67   25.60
  -2  11   1   84.59    7.10
  -2  11   1   91.39    7.30
   2  11  -1   89.19    7.20
   2 -11  -1   77.79    6.90
  -2 -11   1   79.49    7.20
  -2  11   0   22.40    2.10
   2  11   0   22.30    2.10
  -2  11   0   21.50    2.10
   2  11   0   20.70    2.10
  -2 -11   0   23.20    2.10
   2 -11   0   22.50    2.10
  -2 -11   0   23.90    2.20
   2 -11   0   27.20    2.20
  -2  11  -1  971.80   85.79
  -2  11  -1 1032.90   86.09
  -2  11  -1 1068.59   85.79
  -2 -11  -1 1073.19   85.99
  -2 -11  -1 1026.60   85.79
   2 -11   1 1172.48   86.09
   2 -11   1 1013.00   85.79
  -2  11  -2  312.87   25.30
  -2  11  -2  365.96   25.90
  -2  11  -2  353.96   25.50
  -2  11  -2  278.67   25.30
  -2 -11  -2  299.67   25.60
   2 -11   2  279.57   25.30
  -2 -11  -2  277.37   25.30
  -2  11  -3   48.60    4.10
  -2  11  -3   48.30    4.10
  -2 -11  -3   40.50    4.00
  -2 -11  -3   40.00    4.50
   2 -11   3   53.39    4.10
   2  11   4   47.40    4.10
   2  11   4   37.20    4.00
  -2  11  -4   49.80    3.80
   2 -11   4   36.60    3.80
  -2 -11  -4   36.50    3.70
  -2 -11  -4   38.80    4.50
   2  11   5    0.50    1.30
  -2  11  -5    2.80    2.50
  -2  11  -5    2.20    1.00
   2  11   5    4.00    1.10
   2 -11   5    5.40    1.30
  -2 -11  -5    4.40    1.90
  -2 -11  -5    3.10    1.00
   2  11   6    3.00    1.80
  -2  11  -6    5.00    3.00
  -2  11  -6    4.80    1.20
   2 -11   6    6.50    1.50
  -2 -11  -6    4.60    1.30
  -2 -11  -6    1.10    2.20
   2  11   7   14.40    2.50
  -2  11  -7    6.70    3.70
  -2  11  -7   16.90    2.00
  -2 -11  -7   13.70    3.70
  -2 -11  -7   14.20    2.10
   2 -11   7   13.10    2.30
  -2  12   8   19.30    3.20
   2  12  -8   21.30    2.80
   2  12  -7    8.90    1.70
  -2  12   7    1.90    2.30
   2  12  -7    8.80    3.60
  -2 -12   7    6.00    3.00
   2 -12  -7    9.00    2.60
  -2  12   6   14.90    2.60
   2  12  -6   18.50    2.10
   2 -12  -6   16.10    2.70
  -2 -12   6   16.00    2.20
   2 -12  -6   17.20    2.20
  -2 -12   6   13.80    3.10
   2  12  -5   82.29    7.70
  -2  12   5   82.79    7.80
   2  12  -5   99.39    7.80
   2  12  -5   91.69    9.00
  -2  12   5   97.89    8.30
   2 -12  -5  102.39    7.90
  -2 -12   5   86.59    8.50
   2 -12  -5   87.99    8.20
  -2 -12   5   88.29    7.80
   2  12  -4 1209.78  104.29
  -2  12   4 1365.76  104.49
   2  12  -4 1266.87  104.89
   2  12  -4 1319.97  104.19
  -2  12   4 1245.98  104.29
   2 -12  -4 1426.16  104.29
  -2 -12   4 1189.08  104.59
  -2 -12   4 1245.88  104.19
   2 -12  -4 1210.98  104.39
  -2  12   3  112.69   10.00
   2  12  -3  105.79   10.00
   2  12  -3  123.89    9.80
  -2  12   3  117.79   10.10
   2  12  -3  133.59   10.80
  -2 -12   3  104.19    9.70
  -2 -12   3  110.09   10.30
   2 -12  -3  134.89    9.90
   2 -12  -3  117.49    9.90
   2  12  -2   56.39    5.80
   2  12  -2   65.79    5.60
  -2  12   2   69.59    5.80
  -2  12   2   64.99    6.00
  -2 -12   2   55.39    5.90
  -2 -12   2   75.69    5.40
   2 -12  -2   71.59    5.70
  -2 -12   2   60.49    5.40
   2 -12  -2   68.39    5.70
  -2  12   1   81.89    7.40
   2  12  -1   92.69    7.20
   2  12  -1   81.69    7.40
  -2  12   1   82.69    7.20
   2 -12  -1   96.09    7.20
  -2 -12   1   77.99    7.30
   2 -12  -1   86.09    7.10
  -2  12   0  127.79   11.50
   2  12   0  128.69   11.50
  -2  12   0  148.09   11.50
  -2 -12   0  135.19   11.50
   2 -12   0  128.99   11.50
   2 -12   0  140.89   11.50
  -2 -12   0  162.58   11.60
  -2  12  -1   32.70    3.40
  -2  12  -1   39.90    3.40
   2 -12   1   41.40    3.40
  -2 -12  -1   38.40    3.40
  -2 -12  -1   44.20    3.60
   2  12   2   57.09    4.30
  -2  12  -2   40.80    4.00
  -2  12  -2   54.29    4.30
  -2  12  -2   51.79    4.80
  -2  12  -2   44.10    4.00
   2 -12   2   45.90    4.50
  -2 -12  -2   42.10    4.00
  -2 -12  -2   41.90    4.30
   2  12   3   66.49    5.10
   2  12   3   46.10    5.10
  -2  12  -3   59.39    5.10
  -2  12  -3   63.69    5.90
  -2  12  -3   51.79    4.90
  -2  12  -3   56.99    4.90
   2 -12   3   57.79    4.90
  -2 -12  -3   50.59    5.30
  -2 -12  -3   55.29    4.90
  -2  12  -4   85.89    7.50
  -2  12  -4   94.49    7.50
   2  12   4   97.29    7.80
   2  12   4   72.59    7.60
  -2  12  -4   88.59    8.60
   2 -12   4   87.29    7.50
  -2 -12  -4   87.79    7.50
   2 -12   4   91.39    7.50
  -2 -12  -4   83.79    8.10
   2  12   5   16.80    2.00
  -2  12  -5   14.10    1.70
   2  12   5   14.20    2.10
  -2  12  -5   11.10    3.10
  -2 -12  -5   15.00    1.80
  -2 -12  -5   11.30    2.70
   2 -12   5   16.00    2.00
  -2  12  -6    5.70    3.10
   2  12   6    6.30    1.90
  -2  12  -6    9.80    1.40
  -2 -12  -6    6.80    2.50
   2 -12   6    5.90    1.60
  -2 -12  -6    8.90    1.50
   2  12   7    3.40    2.20
  -2  12  -7    3.30    3.30
  -2  12  -7    2.80    1.40
  -2 -12  -7    7.20    1.50
   2 -12   7    7.80    1.90
  -2 -12  -7    6.80    3.10
  -2  13   8    4.40    2.10
   2  13  -8    6.60    1.80
  -2  13   7    8.70    2.60
   2  13  -7   12.30    2.00
   2  13  -7   13.40    3.80
   2 -13  -7   14.80    2.20
   2 -13  -7   12.00    2.90
  -2 -13   7   15.70    3.50
   2  13  -6  124.39   12.00
  -2  13   6  104.99   10.80
   2  13  -6  132.59   10.40
   2 -13  -6  124.49   10.60
   2 -13  -6  107.99   10.90
  -2 -13   6  129.89   10.50
  -2 -13   6  124.99   11.40
   2  13  -5   52.69    4.70
  -2  13   5   52.99    4.80
  -2  13   5   51.29    5.20
   2  13  -5   49.50    4.80
   2  13  -5   56.89    6.50
  -2 -13   5   47.00    5.70
   2 -13  -5   51.89    5.30
   2 -13  -5   59.59    4.90
  -2 -13   5   50.59    4.70
  -2  13   4   46.70    4.70
   2  13  -4   46.00    4.50
   2  13  -4   50.19    4.30
  -2  13   4   42.30    4.50
   2 -13  -4   45.40    4.60
   2 -13  -4   54.09    4.40
  -2 -13   4   44.40    4.10
  -2 -13   4   42.20    5.10
   2  13  -3  152.38   12.80
   2  13  -3  170.58   13.70
   2  13  -3  146.99   13.00
  -2  13   3  147.29   13.10
   2 -13  -3  149.88   12.90
  -2 -13   3  144.89   12.70
  -2 -13   3  152.88   13.30
   2 -13  -3  170.78   12.90
   2  13  -2  741.33   56.29
  -2  13   2  673.13   56.49
   2  13  -2  692.13   56.49
  -2  13   2  681.33   56.39
   2  13  -2  621.54   56.09
   2 -13  -2  784.82   56.39
  -2 -13   2  637.74   56.49
  -2 -13   2  675.93   56.09
  -2  13   1  110.69    9.50
  -2  13   1  100.59    9.20
   2  13  -1  117.79    9.20
   2  13  -1  105.79    9.40
   2 -13  -1  121.69    9.20
  -2 -13   1  100.79    9.30
  -2  13   0   19.30    1.60
   2  13   0   13.10    1.50
   2  13   0   12.90    1.50
   2  13   0   17.70    2.00
  -2  13   0   15.00    1.50
  -2  13   0   18.70    2.20
  -2 -13   0   13.40    1.70
   2 -13   0   17.40    1.60
  -2 -13   0   11.00    1.40
   2 -13   0   16.20    1.60
  -2  13  -1  102.69    8.40
   2  13   1  114.59    8.10
  -2  13  -1  102.99    8.30
  -2  13  -1   85.79    7.90
  -2  13  -1   86.89    7.90
  -2 -13  -1   92.69    7.90
   2 -13   1   87.29    7.90
  -2 -13  -1   94.29    8.10
   2 -13   1   94.59    8.20
  -2  13  -2   24.10    2.40
  -2  13  -2   27.90    2.40
  -2 -13  -2   27.50    2.90
  -2 -13  -2   26.00    2.50
  -2  13  -3  107.69   10.00
   2  13   3  126.89   10.30
  -2  13  -3  119.09   10.10
   2 -13   3  110.99   10.10
   2 -13   3  140.29   10.70
   2  13   4   42.60    3.90
  -2  13  -4   41.70    3.60
  -2  13  -4   38.30    5.00
   2  13   4   29.30    3.80
  -2  13  -4   40.20    3.40
   2 -13   4   35.20    3.50
   2 -13   4   37.80    3.50
  -2 -13  -4   29.40    3.40
  -2 -13  -4   34.50    4.20
   2  13   5    1.10    1.20
   2  13   5    2.50    1.60
  -2  13  -5    2.90    2.50
  -2  13  -5    1.50    1.00
  -2 -13  -5    2.10    1.80
  -2 -13  -5   -0.30    0.90
   2 -13   5    1.80    1.20
  -2  13  -6   17.60    2.00
   2  13   6   10.20    2.50
  -2  13  -6   11.40    3.60
   2 -13   6   15.10    2.20
  -2 -13  -6   17.40    2.00
  -2 -13  -6   15.80    3.20
  -2  13  -7   12.00    1.90
   2  13   7   11.10    2.40
  -2 -13  -7   13.20    3.60
  -2 -13  -7   13.80    2.00
   2 -13   7   11.90    2.30
  -2  14   8    6.30    2.20
   2  14  -7   20.20    2.40
  -2  14   7   18.50    2.90
   2 -14  -7   19.00    2.60
   2 -14  -7   15.00    3.20
  -2 -14   7   17.40    3.90
   2  14  -6  145.99   12.10
  -2  14   6  149.69   12.60
   2 -14  -6  132.79   12.60
  -2 -14   6  141.79   13.00
   2  14  -5  134.79   10.90
   2  14  -5  121.89   10.90
   2  14  -5  153.38   12.30
  -2  14   5  115.49   11.20
  -2  14   5  122.89   11.00
   2 -14  -5  115.59   11.30
  -2 -14   5  126.39   10.80
  -2 -14   5  127.09   11.60
   2 -14  -5  144.19   11.10
   2  14  -4  152.88   12.70
   2  14  -4  133.29   11.70
  -2  14   4  132.99   11.70
   2  14  -4  142.59   11.50
   2 -14  -4  149.39   11.60
   2 -14  -4  133.59   11.80
  -2 -14   4  131.59   12.10
  -2 -14   4  126.69   11.40
   2  14  -3  504.95   40.30
   2  14  -3  499.65   40.10
  -2  14   3  476.25   40.30
  -2  14   3  493.15   40.40
  -2 -14   3  458.65   40.50
   2 -14  -3  492.65   40.20
   2 -14  -3  545.75   40.20
  -2 -14   3  444.76   40.00
  -2  14   2  117.99    9.90
   2  14  -2  113.99    9.60
   2  14  -2  114.99    9.40
   2  14  -2  112.29    9.90
  -2  14   2  104.29    9.70
   2 -14  -2  127.09    9.60
  -2 -14   2  108.79    9.90
   2  14  -1  134.59    9.60
   2  14  -1  111.39    9.90
  -2  14   1  105.49    9.70
  -2  14   1  116.09    9.90
  -2 -14   1   99.49    9.80
   2 -14  -1  117.59    9.60
   2 -14  -1  121.89    9.60
   2  14   0   26.00    2.50
  -2  14   0   23.70    2.50
  -2  14   0   17.20    2.00
   2  14   0   20.10    2.00
   2  14   0   24.40    2.00
  -2  14   0   20.00    2.00
   2 -14   0   23.80    2.10
   2 -14   0   17.50    1.90
  -2 -14   0   18.40    1.90
  -2 -14   0   19.70    2.20
  -2  14  -1   82.29    6.90
  -2  14  -1   77.39    6.90
  -2 -14  -1   86.69    6.90
   2 -14   1   80.19    6.90
  -2 -14  -1   84.29    7.10
  -2  14  -2  218.88   17.80
   2  14   2  245.78   17.40
  -2  14  -2  230.48   17.50
  -2  14  -2  190.78   17.20
  -2  14  -2  204.48   17.20
   2  14   2  188.58   17.50
   2 -14   2  201.48   17.60
  -2 -14  -2  201.98   17.30
  -2 -14  -2  202.68   17.50
  -2  14  -3  169.78   14.80
  -2  14  -3  186.68   14.90
  -2 -14  -3  183.48   14.90
  -2 -14  -3  176.78   15.30
   2  14   4   46.70    5.10
  -2  14  -4   56.29    4.70
  -2  14  -4   45.40    4.80
  -2  14  -4   51.79    6.10
   2  14   4   59.09    5.20
  -2 -14  -4   50.19    4.80
  -2 -14  -4   53.89    5.50
   2 -14   4   63.59    4.90
   2 -14   4   51.79    4.80
   2  14   5   95.89    7.70
  -2  14  -5   87.89    7.10
   2  14   5   80.09    7.40
   2 -14   5   73.69    7.20
  -2 -14  -5   75.99    7.10
  -2 -14  -5   78.29    8.00
  -2  14  -6    0.60    2.80
   2  14   6    2.20    1.70
  -2  14  -6    1.70    1.20
  -2 -14  -6    3.30    2.20
   2 -14   6    2.40    1.20
  -2  14  -7   18.10    2.20
   2  14   7   12.60    2.80
  -2  14  -7    9.60    3.90
  -2 -14  -7   15.80    2.20
   2 -14   7   19.20    2.60
  -2 -14  -7   16.90    3.90
   2  15  -8    4.10    4.10
  -2  15   8    7.50    2.40
   2  15  -8   10.70    2.00
  -2  15   7    3.50    2.10
   2  15  -7    8.00    1.50
   2  15  -7    9.50    3.90
  -2 -15   7    5.40    3.10
   2  15  -6  148.89   11.80
  -2  15   6  138.69   12.30
  -2 -15   6  141.19   12.80
   2 -15  -6  127.09   12.30
  -2  15   5   91.89    8.20
   2  15  -5   94.29    7.60
   2  15  -5   97.29    9.30
  -2  15   5   84.19    7.80
   2  15  -5   83.99    7.80
   2 -15  -5   83.49    8.00
  -2 -15   5   87.99    8.60
   2  15  -4   11.90    3.00
  -2  15   4    8.60    1.70
   2  15  -4   11.10    1.80
   2  15  -4   10.40    1.60
  -2  15   4   10.60    1.90
  -2 -15   4   11.00    2.30
   2 -15  -4   11.70    1.70
  -2 -15   4    9.30    1.30
   2 -15  -4   10.40    1.70
   2  15  -3   29.80    3.60
  -2  15   3   37.60    3.60
   2  15  -3   30.50    3.00
  -2  15   3   43.50    3.70
   2 -15  -3   32.40    3.20
  -2 -15   3   29.20    3.60
   2 -15  -3   35.70    3.20
  -2 -15   3   27.30    2.80
   2  15  -2   74.39    6.40
   2  15  -2   74.89    6.20
  -2  15   2   79.59    6.60
   2  15  -2   75.69    6.80
  -2  15   2   67.39    6.70
   2 -15  -2   75.39    6.40
  -2 -15   2   68.79    6.80
   2 -15  -2   84.19    6.50
  -2 -15   2   71.49    6.20
   2  15  -1  136.59   10.10
  -2  15   1  121.29   10.50
  -2  15   1  115.69   10.10
   2  15  -1  112.79   10.40
   2 -15  -1  126.79   10.00
  -2 -15   1  107.19   10.20
  -2  15   0   12.80    1.40
  -2  15   0   10.60    1.40
   2  15   0   14.50    2.00
   2  15   0   13.80    1.50
   2  15   0    9.60    1.30
  -2  15   0   11.30    1.80
  -2 -15   0   10.80    1.30
   2 -15   0   11.20    1.40
   2 -15   0   14.00    1.50
  -2 -15   0   10.90    1.70
   2  15   1  111.09    9.50
  -2  15  -1  112.09    9.40
   2  15   1  126.69    9.80
  -2  15  -1  115.39    9.80
  -2  15  -1  105.09    9.40
  -2 -15  -1  116.69    9.60
  -2 -15  -1  113.99    9.40
   2 -15   1  109.29    9.40
   2 -15   1  106.49    9.60
  -2  15  -2   51.29    4.00
   2  15   2   54.19    4.30
  -2  15  -2   46.50    4.80
  -2  15  -2   38.40    3.90
  -2  15  -2   51.79    4.40
   2 -15   2   44.20    4.00
  -2 -15  -2   38.70    4.30
   2 -15   2   49.99    4.60
  -2 -15  -2   38.60    3.90
  -2  15  -3   27.00    2.50
  -2  15  -3   24.40    2.60
  -2 -15  -3   23.70    3.20
  -2 -15  -3   26.70    2.60
   2 -15   3   26.70    2.60
   2  15   4   78.59    7.90
  -2  15  -4   87.99    7.60
   2  15   4   98.79    8.00
  -2 -15  -4   70.19    7.60
   2 -15   4  103.39    7.70
   2 -15   4   95.49    7.70
  -2  15  -5  202.78   16.60
  -2  15  -5  191.28   15.10
   2  15   5  164.08   15.30
   2 -15   5  207.28   15.30
  -2 -15  -5  171.08   15.90
   2 -15   5  170.78   15.90
  -2 -15  -5  161.58   15.10
  -2  15  -6    9.30    3.50
  -2  15  -6   16.30    2.00
   2  15   6   11.30    2.50
  -2 -15  -6   11.90    3.00
   2 -15   6   14.10    2.10
   2 -15   6   18.00    3.70
  -2  15  -7   -1.10    3.20
   2  15   7    0.10    1.70
  -2  15  -7    4.70    1.50
   2 -15   7    4.50    1.80
  -2 -15  -7    4.70    2.60
   2  16  -7   10.80    1.70
  -2  16   7    9.00    2.30
   2  16  -6   24.30    2.80
  -2  16   6   20.70    3.10
  -2 -16   6   23.40    3.70
   2 -16  -6   26.90    3.70
   2  16  -5   14.90    1.90
  -2  16   5   15.20    2.40
  -2  16   5   12.00    1.90
   2  16  -5   11.00    1.80
   2  16  -5   13.30    3.50
  -2 -16   5   14.50    2.90
   2 -16  -5   13.30    2.30
   2  16  -4   95.39    8.20
   2  16  -4   94.69    9.20
  -2  16   4   85.59    8.10
  -2  16   4  105.39    8.30
   2  16  -4   88.39    7.80
  -2 -16   4   93.89    7.70
  -2 -16   4   83.29    8.50
   2 -16  -4  100.39    8.00
   2 -16  -4   82.09    8.00
  -2  16   3   46.50    4.80
   2  16  -3   45.70    4.80
  -2  16   3   48.10    4.80
   2  16  -3   45.00    4.30
   2 -16  -3   53.69    4.50
  -2 -16   3   47.00    4.10
  -2 -16   3   48.60    5.10
   2 -16  -3   48.80    4.50
  -2  16   2  221.58   20.60
   2  16  -2  260.47   20.10
   2  16  -2  236.28   20.30
   2  16  -2  238.68   20.60
  -2  16   2  232.88   20.40
  -2 -16   2  266.77   20.10
   2 -16  -2  241.78   20.30
   2 -16  -2  278.37   20.40
  -2 -16   2  221.78   20.50
   2  16  -1  214.18   17.70
   2  16  -1  185.98   17.20
  -2  16   1  201.68   17.40
  -2  16   1  210.98   17.80
  -2 -16   1  199.68   17.50
   2 -16  -1  227.58   17.40
   2 -16  -1  224.28   17.40
  -2 -16   1  218.58   17.40
  -2  16   0  612.44   52.49
   2  16   0  660.33   52.79
   2  16   0  579.94   52.39
   2  16   0  672.13   52.49
  -2  16   0  648.04   52.79
  -2 -16   0  649.83   52.59
   2 -16   0  597.14   52.49
   2 -16   0  714.63   52.49
  -2  16  -1   44.80    3.90
  -2  16  -1   34.30    3.30
  -2  16  -1   34.50    3.20
   2  16   1   34.70    3.40
   2  16   1   46.20    4.00
  -2 -16  -1   35.30    3.50
   2 -16   1   40.30    3.70
  -2 -16  -1   31.60    3.30
   2 -16   1   36.80    3.30
  -2  16  -2  118.49   10.20
  -2  16  -2  131.89   10.20
  -2 -16  -2  120.69   10.20
  -2 -16  -2  116.79   10.50
   2 -16   2  121.69   10.20
   2  16   3   54.19    5.00
  -2  16  -3   49.00    4.40
  -2  16  -3   48.20    4.40
  -2 -16  -3   48.50    4.40
  -2 -16  -3   48.70    5.00
   2 -16   3   47.40    4.40
   2  16   4    9.70    2.00
  -2  16  -4   12.00    1.50
  -2  16  -4   13.70    3.10
  -2  16  -4   12.00    1.90
  -2  16  -4   10.40    1.70
   2  16   4    9.50    2.00
  -2 -16  -4   10.00    2.30
  -2 -16  -4   11.30    1.60
   2 -16   4   13.00    1.60
   2 -16   4   13.70    2.70
  -2  16  -5   21.30    4.00
  -2  16  -5   24.90    2.60
   2  16   5   17.20    2.70
   2  16   5   21.40    2.80
   2 -16   5   33.30    4.50
  -2 -16  -5   20.30    2.50
  -2 -16  -5   18.00    3.30
   2 -16   5   16.80    2.40
  -2  16  -6    2.90    1.20
  -2  16  -6    1.60    3.30
   2  16   6    0.70    1.90
  -2 -16  -6    4.90    2.40
   2 -16   6    3.20    1.40
  -2 -16  -6    2.40    1.20
   2 -16   6    0.50    2.90
   2  16   7    0.10    1.80
  -2  16  -7    7.30    1.60
   2 -16   7    2.50    2.30
  -2 -16  -7    3.70    2.70
  -2  17   7   62.49    6.50
   2  17  -7   56.69    5.40
   2  17  -6   21.10    2.60
  -2  17   6   24.50    3.50
  -2 -17   6   21.80    3.90
  -2  17   5   28.50    3.30
   2  17  -5   23.10    4.30
   2  17  -5   19.30    2.60
  -2  17   5   23.20    2.80
   2  17  -5   24.20    2.70
   2 -17  -5   17.60    3.00
  -2 -17   5   26.80    4.10
   2  17  -4   19.60    2.40
  -2  17   4   16.50    2.40
   2  17  -4   17.00    2.00
  -2  17   4   17.30    2.40
  -2 -17   4   17.20    3.00
   2 -17  -4   13.50    2.10
   2 -17  -4   16.40    2.20
   2  17  -3  157.28   13.80
   2  17  -3  168.98   13.40
  -2  17   3  154.98   13.80
  -2  17   3  146.79   13.60
  -2 -17   3  141.39   13.80
   2 -17  -3  182.68   13.50
   2 -17  -3  171.68   13.60
  -2 -17   3  156.68   13.20
  -2  17   2   62.09    6.00
  -2  17   2   55.49    5.50
   2  17  -2   52.29    5.90
   2  17  -2   67.59    5.40
   2  17  -2   61.79    5.10
  -2 -17   2   53.89    5.80
   2 -17  -2   69.99    5.50
  -2 -17   2   60.89    5.10
   2 -17  -2   66.99    5.50
  -2  17   1  359.36   32.00
   2  17  -1  376.66   32.20
   2  17  -1  347.67   31.80
   2  17  -1  415.96   32.00
  -2  17   1  377.66   32.30
   2 -17  -1  418.26   32.00
  -2 -17   1  423.36   32.00
   2 -17  -1  422.26   32.00
  -2 -17   1  360.06   32.10
   2  17   0   94.99    7.20
   2  17   0   76.09    6.60
  -2  17   0   72.89    6.70
  -2  17   0   86.49    6.70
   2 -17   0   81.99    6.70
   2 -17   0   67.39    6.60
  -2 -17   0   74.99    6.80
  -2  17  -1  424.36   31.10
  -2  17  -1  319.27   30.60
  -2  17  -1  410.46   30.70
   2  17   1  437.96   31.10
  -2 -17  -1  327.77   30.70
  -2 -17  -1  329.97   30.80
   2 -17   1  385.66   30.90
   2 -17   1  369.86   30.70
  -2  17  -2   42.40    3.50
  -2  17  -2   36.10    3.50
  -2 -17  -2   38.80    3.50
   2 -17   2   34.90    3.50
  -2 -17  -2   41.10    4.00
   2  17   3  275.17   23.20
  -2  17  -3  279.77   23.30
  -2  17  -3  303.97   23.90
   2  17   3  315.97   23.50
  -2  17  -3  300.57   23.10
   2 -17   3  258.47   23.50
  -2 -17  -3  245.48   23.40
   2 -17   3  295.77   23.10
  -2 -17  -3  245.08   23.10
  -2  17  -4    3.80    2.60
   2  17   4    3.80    1.60
  -2  17  -4    5.40    1.30
   2  17   4    5.90    1.70
  -2  17  -4    1.70    1.00
  -2  17  -4    9.70    1.70
   2 -17   4    6.60    2.50
   2 -17   4    1.90    1.10
  -2 -17  -4    2.40    1.20
  -2 -17  -4    2.80    1.80
  -2  17  -5   66.89    5.10
   2  17   5   50.99    5.40
  -2  17  -5   65.19    7.30
   2  17   5   51.99    5.40
  -2 -17  -5   48.70    5.00
   2 -17   5   49.50    5.10
  -2 -17  -5   49.30    6.00
   2 -17   5   58.49    6.40
  -2  17  -6    9.90    1.60
   2  17   6    6.80    2.10
  -2  17  -6    7.80    3.70
   2 -17   6   16.40    3.70
  -2 -17  -6    7.30    2.80
   2 -17   6    8.00    1.80
  -2 -17  -6    7.10    1.50
   2  17   7    2.20    2.30
  -2  17  -7    5.70    1.70
  -2 -17  -7    4.80    2.80
   2 -17   7    6.30    3.70
  -2  18   7    3.50    2.50
   2  18  -7    5.30    1.50
  -2  18   6   25.20    3.90
   2  18  -6   28.90    5.30
   2  18  -6   31.00    3.40
  -2 -18   6   33.00    5.10
   2  18  -5    9.60    1.70
   2  18  -5    8.20    1.80
  -2  18   5    8.90    1.80
  -2  18   5    8.60    2.10
   2 -18  -5    7.80    2.00
  -2 -18   5    9.70    2.80
   2  18  -4   68.19    5.90
  -2  18   4   76.39    6.50
  -2  18   4   62.19    6.30
   2  18  -4   68.19    6.40
  -2 -18   4   57.39    6.60
   2 -18  -4   63.49    6.20
   2 -18  -4   71.89    6.00
   2  18  -3   73.59    6.10
  -2  18   3   64.19    6.60
  -2  18   3   79.39    6.50
   2  18  -3   57.79    6.50
   2 -18  -3   73.89    6.20
  -2 -18   3   62.99    6.70
   2 -18  -3   72.29    6.30
  -2  18   2   31.70    3.40
   2  18  -2   32.10    3.20
  -2  18   2   30.20    3.90
   2  18  -2   34.60    2.80
   2  18  -2   29.70    3.90
   2 -18  -2   34.60    3.20
   2 -18  -2   32.20    3.10
  -2 -18   2   28.70    3.70
  -2  18   1  176.98   15.00
   2  18  -1  173.08   14.90
  -2  18   1  165.58   14.50
   2  18  -1  167.58   14.30
  -2 -18   1  167.48   14.70
   2 -18  -1  184.68   14.50
  -2 -18   1  176.48   14.50
   2 -18  -1  181.08   14.50
  -2  18   0   89.49    7.80
   2  18   0   98.69    7.90
   2  18   0   95.39    8.40
  -2  18   0   90.09    8.30
   2 -18   0   84.59    7.90
   2 -18   0  103.49    7.90
  -2 -18   0   90.59    8.00
  -2  18  -1   21.30    2.20
   2  18   1   20.40    2.30
  -2  18  -1   19.90    2.10
   2 -18   1   28.10    2.80
   2 -18   1   24.30    2.20
  -2 -18  -1   18.60    2.40
  -2 -18  -1   14.90    2.10
  -2  18  -2  100.79    7.40
  -2  18  -2   84.69    7.30
   2 -18   2   84.89    7.30
  -2 -18  -2   86.19    7.40
  -2 -18  -2   74.39    7.60
  -2  18  -3   99.89    7.60
   2  18   3   96.09    7.50
  -2  18  -3   77.49    7.00
  -2 -18  -3   64.89    7.50
   2 -18   3   95.49    7.90
   2 -18   3   71.69    7.00
  -2  18  -4   94.39    8.70
   2  18   4   88.09    9.10
  -2  18  -4  119.29    8.80
  -2  18  -4  121.59   10.30
  -2  18  -4  102.49    9.00
   2  18   4  109.89    9.10
  -2 -18  -4  100.09    9.50
  -2 -18  -4   89.79    8.80
   2 -18   4   93.09    8.70
   2 -18   4  105.39    9.70
   2  18   5    8.30    2.20
  -2  18  -5    7.50    1.70
   2  18   5   12.10    2.10
  -2  18  -5    9.40    3.50
  -2 -18  -5    8.60    2.50
   2 -18   5   11.30    3.20
  -2 -18  -5    8.60    1.50
   2 -18   5    9.20    1.80
   2  18   6   69.49    7.10
  -2  18  -6   76.89    6.40
   2 -18   6   69.09    6.70
  -2 -18  -6   64.99    7.70
  -2  18  -7   14.40    4.50
   2  18   7   13.80    2.70
  -2  18  -7   17.90    2.40
  -2 -18  -7   13.90    3.60
   2  19  -7   35.60    3.60
  -2  19   7   24.20    3.90
  -2 -19   7   36.10    5.30
  -2  19   6   18.40    3.10
   2  19  -6   24.70    3.00
  -2  19   5   24.00    3.30
   2  19  -5   27.10    3.00
  -2  19   5   26.90    3.50
   2  19  -5   26.30    3.50
  -2 -19   5   30.70    4.70
   2 -19  -5   29.00    3.40
   2  19  -4   11.00    2.20
   2  19  -4   10.00    1.80
  -2  19   4   13.80    2.40
  -2  19   4   11.50    2.20
  -2 -19   4   15.10    2.90
   2 -19  -4   14.20    2.00
   2 -19  -4    9.90    1.90
  -2  19   3   39.50    4.10
   2  19  -3   40.60    4.50
   2  19  -3   43.10    3.80
  -2  19   3   34.50    4.50
   2 -19  -3   39.20    3.90
  -2 -19   3   40.90    4.70
   2 -19  -3   39.70    3.90
   2  19  -2   72.19    7.40
   2  19  -2   77.49    7.00
  -2  19   2   78.19    7.60
  -2  19   2   78.49    7.20
  -2 -19   2   72.29    7.40
   2 -19  -2   93.99    7.10
   2 -19  -2   89.69    7.10
  -2  19   1  208.88   18.00
   2  19  -1  215.38   18.40
  -2  19   1  197.78   18.40
   2  19  -1  215.78   18.00
   2 -19  -1  220.28   18.00
  -2 -19   1  228.38   18.00
   2 -19  -1  231.58   18.00
  -2 -19   1  214.88   18.30
   2  19   0  109.19    9.50
  -2  19   0  117.59    9.70
   2  19   0  103.49    9.00
  -2  19   0  113.29    9.10
  -2 -19   0  110.79    9.30
   2 -19   0   97.99    9.10
   2 -19   0  107.89    9.20
  -2  19  -1  523.05   42.80
   2  19   1  534.65   42.50
   2  19   1  538.45   42.80
   2 -19   1  469.45   42.50
   2 -19   1  522.45   42.40
  -2  19  -2   27.80    3.10
   2  19   2   40.60    3.50
  -2  19  -2   37.50    4.00
   2  19   2   46.80    4.20
  -2 -19  -2   26.40    3.50
  -2 -19  -2   27.40    3.20
   2 -19   2   40.10    3.90
  -2  19  -3   18.30    2.10
  -2  19  -3   11.80    1.60
   2  19   3   16.90    2.20
   2 -19   3   10.60    1.60
   2 -19   3   15.50    1.90
  -2 -19  -3   16.50    2.60
  -2 -19  -3    9.30    1.70
   2 -19   3   16.30    2.90
  -2  19  -4  324.17   24.70
   2  19   4  351.36   25.10
  -2  19  -4  311.07   24.70
   2  19   4  254.57   25.00
  -2 -19  -4  256.47   24.80
   2 -19   4  336.87   24.80
  -2 -19  -4  261.77   25.30
   2  19   5   74.39    7.80
   2  19   5   91.99    7.90
  -2  19  -5  102.49    9.50
  -2  19  -5   96.89    7.40
   2 -19   5   72.49    7.40
  -2 -19  -5   70.39    7.40
   2 -19   5   90.99    8.70
  -2 -19  -5   78.39    8.40
   2  19   6   40.40    4.70
  -2  19  -6   40.00    4.20
   2 -19   6   48.80    6.40
  -2 -19  -6   34.70    5.50
  -2  20   7   36.90    4.70
   2  20  -7   39.00    4.20
  -2 -20   7   39.80    6.10
   2  20  -6   35.70    5.90
   2  20  -6   27.60    3.40
  -2  20   6   32.30    4.20
  -2 -20   6   30.00    4.80
   2  20  -5  273.87   23.90
  -2  20   5  329.87   24.50
  -2  20   5  274.27   24.30
   2  20  -5  264.77   24.20
  -2 -20   5  286.57   24.70
   2 -20  -5  310.17   24.20
  -2  20   4  249.97   23.00
   2  20  -4  266.97   22.70
  -2  20   4  267.67   23.10
   2  20  -4  271.97   23.10
   2 -20  -4  304.17   23.00
   2 -20  -4  284.37   23.20
  -2 -20   4  271.57   23.40
   2  20  -3  284.07   24.50
  -2  20   3  274.97   24.50
  -2  20   3  305.17   24.40
   2  20  -3  296.17   24.10
   2 -20  -3  298.47   24.30
  -2 -20   3  274.87   24.50
   2 -20  -3  301.97   24.20
  -2  20   2   40.90    4.10
   2  20  -2   40.10    4.80
  -2  20   2   40.50    4.90
   2  20  -2   43.40    4.00
   2 -20  -2   47.40    4.10
  -2 -20   2   40.30    4.60
   2 -20  -2   45.10    4.10
  -2 -20   2   41.90    3.90
  -2  20   1   80.79    6.90
   2  20  -1   65.99    6.60
  -2  20   1   72.39    7.50
   2  20  -1   80.59    6.80
   2  20  -1   83.19    7.60
  -2 -20   1   78.79    7.10
   2 -20  -1   87.39    6.90
  -2 -20   1   87.69    6.90
   2 -20  -1   82.29    6.90
  -2  20   0   75.09    6.20
   2  20   0   67.49    6.10
   2  20   0   76.59    6.90
  -2  20   0   79.49    7.00
  -2 -20   0   76.39    6.40
  -2 -20   0   57.19    6.20
   2 -20   0   83.49    6.30
   2 -20   0   70.09    6.30
  -2  20  -1   73.99    7.60
  -2  20  -1   99.09    8.30
  -2  20  -1  102.39    7.70
   2  20   1   94.09    7.70
   2 -20   1   94.19    8.00
   2 -20   1   92.39    7.70
  -2 -20  -1   79.79    7.80
  -2  20  -2  164.98   13.10
  -2  20  -2  148.99   13.60
   2  20   2  167.08   13.70
  -2  20  -2  157.88   13.00
   2  20   2  172.68   13.30
  -2 -20  -2  148.49   13.40
   2 -20   2  148.89   13.10
  -2 -20  -2  156.58   13.10
   2 -20   2  146.89   13.50
  -2  20  -3    8.70    1.40
  -2 -20  -3    7.60    2.00
   2 -20   3    8.90    1.30
  -2 -20  -3    9.20    1.60
   2 -20   3   10.10    1.40
  -2  20  -4  514.05   39.10
  -2  20  -4  453.45   38.00
  -2  20  -4  434.16   37.90
   2  20   4  470.85   38.30
  -2  20  -4  452.45   38.20
   2 -20   4  471.95   38.70
  -2 -20  -4  460.95   38.60
  -2 -20  -4  433.26   38.10
   2 -20   4  468.25   38.00
  -2  20  -5   32.00    3.20
   2  20   5   27.60    3.60
   2  20   5   20.40    3.20
  -2 -20  -5   20.00    2.90
  -2 -20  -5   26.80    4.10
   2 -20   5   33.80    5.10
  -2  20  -6  146.19   11.30
   2  20   6  120.49   11.80
  -2 -20  -6  123.29   12.50
   2  21  -7    6.50    1.90
  -2  21   7    4.80    2.60
  -2  21   6    5.30    2.60
   2  21  -6    6.00    1.80
   2 -21  -6    4.50    1.60
  -2 -21   6    5.50    3.30
   2  21  -5   67.59    7.50
   2  21  -5   98.39    7.50
  -2  21   5   79.99    7.70
  -2  21   5   72.69    7.90
  -2 -21   5   84.59    8.70
   2 -21  -5   93.49    7.70
  -2  21   4   42.70    4.50
   2  21  -4   39.10    3.70
   2  21  -4   25.40    3.90
  -2  21   4   34.50    4.40
   2 -21  -4   31.10    3.70
  -2 -21   4   41.90    5.10
   2  21  -3  267.87   22.40
  -2  21   3  256.47   22.90
  -2  21   3  275.67   22.70
   2  21  -3  258.97   22.80
   2 -21  -3  273.07   22.60
   2 -21  -3  282.17   22.60
  -2 -21   3  277.97   23.00
   2  21  -2  340.27   29.80
  -2  21   2  325.37   29.80
   2  21  -2  354.66   29.40
  -2  21   2  358.46   29.60
   2 -21  -2  404.26   29.50
  -2 -21   2  329.37   29.70
  -2 -21   2  368.46   29.40
   2 -21  -2  366.46   29.50
   2  21  -1   69.49    6.90
  -2  21   1   64.49    6.20
  -2  21   1   70.79    6.90
   2 -21  -1   77.09    6.20
  -2 -21   1   68.39    6.40
   2 -21  -1   72.19    6.20
  -2 -21   1   70.59    6.10
  -2  21   0   16.40    1.80
  -2  21   0   11.30    2.30
   2  21   0   13.30    1.60
   2  21   0   16.30    2.60
   2  21   0   11.70    1.60
  -2 -21   0   15.60    2.20
   2 -21   0   15.70    2.00
   2 -21   0   16.50    1.80
  -2 -21   0   15.50    1.90
  -2  21  -1   41.30    3.90
  -2  21  -1   41.80    4.80
   2  21   1   40.80    4.80
   2  21   1   39.30    4.00
  -2  21  -1   43.70    3.90
   2 -21   1   40.50    4.30
   2 -21   1   41.20    3.90
  -2 -21  -1   43.00    4.10
  -2 -21  -1   45.80    3.90
   2  21   2  152.28   11.60
  -2  21  -2  139.19   11.50
  -2  21  -2  147.09   11.00
  -2  21  -2  102.79   10.80
   2  21   2  139.19   11.10
   2 -21   2  123.49   10.90
   2 -21   2  135.99   11.50
  -2 -21  -2  111.09   10.90
  -2  21  -3  124.39   10.90
  -2  21  -3  138.39   12.10
   2  21   3  122.49   11.50
  -2  21  -3  147.19   11.00
  -2  21  -3  129.79   11.40
   2  21   3  132.89   11.20
  -2 -21  -3  116.89   11.00
   2 -21   3  129.29   10.90
   2 -21   3  135.79   11.00
   2 -21   3  129.09   11.60
  -2 -21  -3  116.49   11.50
  -2  21  -4   93.69    7.60
   2  21   4   89.69    8.10
  -2 -21  -4   82.29    8.10
   2 -21   4   87.59    7.40
  -2 -21  -4   65.79    7.40
   2  21   5    6.80    2.40
  -2  21  -5   10.50    4.00
  -2  21  -5    6.50    1.60
   2  21   5    8.50    2.00
  -2 -21  -5    6.50    2.40
   2 -21   5    5.20    3.20
  -2 -21  -5    7.30    1.70
  -2  21  -6   16.40    2.60
   2  21   6   23.70    3.40
  -2 -21  -6   16.80    3.60
   2 -21   6   21.10    4.70
   2  22  -6   45.90    4.50
  -2  22   6   38.70    5.20
  -2 -22   6   49.10    6.50
   2 -22  -6   49.80    4.80
  -2  22   5   46.00    5.50
   2  22  -5   50.19    5.20
  -2  22   5   67.99    6.00
   2  22  -5   52.99    5.50
  -2 -22   5   55.99    6.60
   2 -22  -5   54.39    5.30
   2  22  -4   61.59    6.40
   2  22  -4   61.99    5.80
  -2  22   4   58.09    6.40
  -2  22   4   60.39    6.10
  -2 -22   4   63.19    6.90
   2 -22  -4   70.79    6.00
   2  22  -3   51.09    6.10
  -2  22   3   66.99    5.90
   2  22  -3   56.39    5.40
  -2  22   3   58.59    6.20
  -2 -22   3   63.09    6.40
   2 -22  -3   62.89    5.60
   2  22  -2   36.20    5.00
   2  22  -2   47.30    4.10
  -2  22   2   48.20    4.40
  -2  22   2   44.20    5.20
  -2 -22   2   44.70    4.10
   2 -22  -2   44.50    4.20
  -2 -22   2   45.40    4.80
   2 -22  -2   39.40    4.10
  -2  22   1   14.30    1.90
   2  22  -1   18.20    2.10
   2  22  -1   14.20    2.70
  -2  22   1   13.90    2.40
   2 -22  -1   18.20    2.00
  -2 -22   1   20.40    2.20
   2 -22  -1   18.40    2.00
  -2 -22   1   15.80    2.60
   2  22   0  156.78   13.60
   2  22   0  139.89   13.00
  -2  22   0  164.28   13.80
   2  22   0  133.59   13.00
  -2  22   0  164.88   13.10
  -2 -22   0  169.08   13.10
   2 -22   0  162.38   13.20
  -2 -22   0  162.58   13.30
   2  22   1   97.49    9.20
  -2  22  -1   88.49    8.60
  -2  22  -1  108.29    8.70
  -2  22  -1  104.59    9.30
   2  22   1  102.89    8.70
  -2 -22  -1  110.79    9.00
   2 -22   1   97.49    8.90
   2 -22   1  105.49    8.70
   2  22   2   33.80    4.60
   2  22   2   35.10    3.80
  -2  22  -2   42.60    4.40
  -2  22  -2   41.40    3.60
  -2  22  -2   33.30    3.40
   2 -22   2   41.70    3.50
  -2 -22  -2   28.50    3.80
  -2 -22  -2   33.10    3.60
   2 -22   2   34.60    4.20
   2  22   3   25.40    2.90
  -2  22  -3   24.80    2.50
  -2  22  -3   34.20    3.60
   2  22   3   19.20    2.90
  -2 -22  -3   17.50    2.40
   2 -22   3   20.80    2.50
  -2 -22  -3   20.30    3.20
   2 -22   3   19.10    2.40
   2  22   4   22.70    3.80
   2  22   4   35.80    4.10
  -2  22  -4   40.80    3.50
  -2 -22  -4   25.00    4.30
  -2 -22  -4   26.50    3.50
   2 -22   4   32.40    3.30
   2 -22   4   43.20    5.00
   2  22   5   32.30    4.00
  -2  22  -5   30.40    3.60
  -2  22  -5   34.00    5.60
   2  22   5   37.10    4.70
   2 -22   5   33.10    5.00
  -2 -22  -5   34.80    5.20
  -2 -22  -5   31.60    3.70
  -2  22  -6   91.69    7.90
   2  22   6   76.19    8.30
  -2 -22  -6   86.19    8.00
  -2 -22  -6   89.49    9.60
   2 -22   6  107.09    9.90
  -2  23   6   14.30    3.30
   2  23  -6   21.30    2.60
  -2 -23   6   18.40    4.20
   2 -23  -6   18.60    2.90
   2  23  -5   11.40    2.00
  -2  23   5   13.60    2.80
   2  23  -5    9.60    2.30
  -2  23   5    7.90    2.20
  -2 -23   5   13.70    3.40
   2 -23  -5    7.70    1.90
  -2  23   4   10.80    2.40
   2  23  -4    5.00    1.40
   2  23  -4    6.60    2.10
  -2  23   4    8.60    2.30
   2 -23  -4    6.70    1.60
  -2 -23   4    8.00    2.80
   2  23  -3   38.90    5.30
   2  23  -3   49.10    4.50
  -2  23   3   53.39    5.00
  -2  23   3   41.60    5.30
   2 -23  -3   45.70    4.50
  -2 -23   3   46.60    5.40
  -2  23   2   12.20    2.60
   2  23  -2   12.60    2.70
  -2  23   2   13.50    1.90
   2  23  -2   14.50    1.90
   2 -23  -2   14.60    1.80
  -2 -23   2   16.10    1.90
   2 -23  -2   14.50    2.10
  -2 -23   2   11.90    2.40
  -2  23   1   71.09    6.60
   2  23  -1   73.59    6.60
   2  23  -1   69.29    7.20
  -2  23   1   77.29    7.50
  -2 -23   1   75.09    7.00
  -2 -23   1   77.99    6.60
   2 -23  -1   75.69    6.60
   2 -23  -1   77.99    6.60
   2  23   0   27.80    4.00
  -2  23   0   36.60    4.20
   2  23   0   34.10    3.40
  -2  23   0   37.40    3.30
   2  23   0   27.00    3.20
   2 -23   0   36.60    3.50
  -2 -23   0   35.20    3.40
  -2 -23   0   39.10    3.80
   2 -23   0   35.30    3.40
   2  23   1  111.09   10.00
  -2  23  -1  120.19   10.00
  -2  23  -1  119.79   10.70
   2  23   1  115.09   10.70
  -2 -23  -1  122.69   10.00
   2 -23   1  116.89    9.90
  -2 -23  -1  121.19   10.20
   2 -23   1  113.49   10.30
  -2  23  -2    0.20    0.80
  -2  23  -2    2.60    1.90
   2  23   2   -0.70    1.90
  -2  23  -2    2.20    1.20
  -2 -23  -2    1.10    1.40
  -2 -23  -2    0.10    1.20
   2 -23   2    1.20    1.10
   2 -23   2    4.90    1.90
   2  23   3   41.50    3.90
   2  23   3   41.10    4.60
  -2  23  -3   46.30    3.70
  -2 -23  -3   24.60    3.50
   2 -23   3   39.00    3.60
   2 -23   3   28.50    3.40
   2 -23   3   44.10    4.70
  -2 -23  -3   25.50    4.00
   2  23   4   33.20    4.30
  -2  23  -4   44.00    4.50
   2  23   4   27.20    4.20
  -2  23  -4   43.10    6.20
  -2  23  -4   41.30    3.90
  -2 -23  -4   26.80    3.80
   2 -23   4   44.10    3.80
   2 -23   4   40.30    5.10
   2  23   5   16.20    3.00
   2  23   5   20.00    3.00
  -2  23  -5   18.00    4.50
  -2  23  -5   19.60    2.40
  -2 -23  -5   14.00    3.10
  -2 -23  -5   14.40    2.40
   2 -23   5   17.70    4.00
  -2  24   6   30.70    4.40
   2  24  -6   35.70    3.90
  -2 -24   6   35.30    5.30
   2 -24  -6   33.30    4.10
  -2  24   5   35.30    4.50
   2  24  -5   36.30    4.50
  -2  24   5   33.40    4.60
   2  24  -5   38.10    3.80
   2 -24  -5   39.60    4.30
  -2 -24   5   37.10    5.50
   2  24  -4  117.59   10.60
  -2  24   4  119.19   11.30
  -2  24   4  124.79   11.00
   2  24  -4  117.29   11.10
   2 -24  -4  129.79   10.90
  -2 -24   4  132.79   11.50
  -2  24   3   25.20    3.40
  -2  24   3   28.30    3.20
   2  24  -3   24.30    2.90
   2  24  -3   19.40    3.50
  -2 -24   3   29.20    3.90
   2 -24  -3   20.70    2.80
  -2 -24   3   25.10    2.90
   2  24  -2   37.20    4.70
   2  24  -2   38.70    3.80
  -2  24   2   38.10    5.10
  -2  24   2   38.60    4.10
  -2 -24   2   43.10    3.80
  -2 -24   2   39.50    4.60
   2 -24  -2   41.90    3.90
  -2  24   1  126.99   11.60
   2  24  -1  131.59   10.80
   2  24  -1  114.99   11.50
  -2  24   1  119.89   10.90
   2 -24  -1  128.99   10.90
  -2 -24   1  137.49   10.90
   2 -24  -1  136.39   10.90
  -2 -24   1  120.19   11.10
  -2  24   0    6.30    2.20
  -2  24   0    5.90    1.20
   2  24   0    4.60    2.20
   2  24   0    6.60    1.30
   2 -24   0    7.70    1.30
  -2 -24   0    6.60    1.30
   2 -24   0    7.40    1.40
  -2 -24   0    6.80    1.50
   2  24   1  104.69    8.70
  -2  24  -1  110.09    8.70
  -2  24  -1  108.99    8.60
  -2  24  -1  101.79    9.50
   2  24   1   96.49    9.40
   2 -24   1  102.29    9.00
  -2 -24  -1   89.59    8.90
   2 -24   1   95.29    8.60
  -2  24  -2   11.40    2.60
  -2  24  -2   13.20    1.90
   2  24   2   19.00    3.00
  -2  24  -2   14.20    1.70
   2  24   2   14.90    2.40
   2 -24   2   16.60    2.60
  -2 -24  -2   14.60    2.30
   2 -24   2   13.60    1.80
  -2 -24  -2   13.00    2.00
   2  24   3   68.29    7.20
   2  24   3   69.69    6.70
  -2  24  -3   83.59    6.50
  -2  24  -3   72.89    7.00
   2 -24   3   70.29    7.30
   2 -24   3   78.79    6.40
  -2 -24  -3   54.89    6.90
  -2  24  -4   61.79    6.20
  -2  24  -4   65.99    5.70
   2  24   4   51.59    6.30
  -2  24  -4   68.99    7.70
   2  24   4   59.89    6.10
  -2 -24  -4   55.29    6.60
   2 -24   4   65.79    5.60
   2 -24   4   61.49    6.70
  -2 -24  -4   55.89    5.70
  -2  24  -5    8.30    4.20
   2  24   5    1.50    2.20
   2  24   5    4.90    2.20
  -2  24  -5    3.40    1.70
  -2 -24  -5    4.70    1.70
   2 -24   5    4.40    3.10
   2 -24   5    2.20    1.10
  -2 -24  -5    4.30    2.50
  -2  25   5   11.80    2.90
  -2  25   5   10.50    2.70
   2  25  -5   12.70    1.90
   2 -25  -5    9.50    2.10
  -2 -25   5    6.90    3.40
   2  25  -4   24.60    3.70
  -2  25   4   27.80    3.80
   2  25  -4   28.60    3.40
  -2  25   4   29.60    3.70
  -2 -25   4   38.20    5.00
   2 -25  -4   25.90    3.30
  -2  25   3   23.40    3.00
  -2  25   3   17.80    3.30
   2  25  -3   16.60    3.40
   2  25  -3   21.50    2.60
  -2 -25   3   21.20    2.60
  -2 -25   3   22.90    3.50
   2 -25  -3   21.20    2.70
   2  25  -2   49.50    4.70
  -2  25   2   45.80    5.90
  -2  25   2   53.89    5.00
   2  25  -2   45.70    5.50
  -2 -25   2   50.99    5.40
  -2 -25   2   51.19    4.70
   2 -25  -2   50.59    4.70
   2  25  -1   96.39   10.10
  -2  25   1  106.29   10.00
  -2  25   1  109.29    9.40
   2  25  -1  105.69    9.30
  -2 -25   1  110.49    9.30
   2 -25  -1  120.29    9.40
   2 -25  -1  106.29    9.30
  -2 -25   1  110.89    9.70
   2  25   0   17.20    3.30
  -2  25   0   24.50    2.70
  -2  25   0   15.30    3.10
   2  25   0   25.20    2.60
   2 -25   0   19.80    2.70
   2 -25   0   23.00    2.60
  -2 -25   0   27.00    2.60
  -2 -25   0   23.10    3.00
  -2  25  -1    6.70    2.00
  -2  25  -1    6.30    1.30
   2  25   1   10.70    2.50
  -2  25  -1    6.80    1.20
   2  25   1    7.50    1.80
  -2 -25  -1    8.60    1.90
   2 -25   1   10.30    1.80
  -2 -25  -1    5.70    1.40
   2 -25   1    6.10    1.20
   2  25   2  153.88   13.00
   2  25   2  148.99   12.40
  -2  25  -2  149.39   12.30
   2 -25   2  156.38   12.70
   2 -25   2  121.09   12.20
  -2  25  -3   14.00    2.70
  -2  25  -3   11.20    1.80
   2  25   3   15.60    2.50
   2  25   3   14.50    2.80
  -2 -25  -3   10.30    2.00
   2 -25   3   10.90    1.80
   2 -25   3   20.60    3.30
  -2 -25  -3   18.10    2.80
   2  25   4    9.60    2.40
  -2  25  -4    8.50    1.80
   2  25   4    6.30    2.50
  -2  25  -4    8.10    2.70
   2 -25   4   12.00    3.20
   2 -25   4    8.10    1.70
  -2 -25  -4    6.80    1.60
  -2 -25  -4    8.80    2.40
  -2  25  -5   13.40    2.10
   2  25   5   13.00    2.80
   2  25   5    6.80    2.30
  -2  25  -5   17.40    4.70
  -2 -25  -5   10.30    2.80
   2 -25   5   11.40    1.90
   2 -25   5   18.70    4.00
  -2 -25  -5    9.50    2.00
  -2  26   5   51.29    6.20
   2  26  -5   53.09    5.40
  -2  26   5   56.29    5.90
  -2 -26   5   59.59    7.00
   2 -26  -5   58.69    5.80
   2  26  -4  100.89   10.40
  -2  26   4  110.89   10.50
   2  26  -4  112.59    9.80
  -2  26   4  122.09   10.40
  -2 -26   4  120.99   10.90
   2 -26  -4  110.09   10.10
   2  26  -3  294.77   26.30
  -2  26   3  290.67   26.40
   2  26  -3  306.37   25.80
  -2  26   3  324.47   26.00
   2 -26  -3  324.57   25.90
  -2 -26   3  310.67   25.80
  -2 -26   3  318.37   26.40
  -2  26   2    8.10    2.60
   2  26  -2    8.90    2.70
   2  26  -2   11.60    1.60
  -2  26   2    6.70    1.60
   2 -26  -2   10.00    1.70
  -2 -26   2    6.80    2.30
  -2 -26   2    9.40    1.70
   2  26  -1  111.29   10.50
   2  26  -1  111.39   11.30
  -2  26   1  117.79   11.40
  -2  26   1  124.29   10.50
  -2 -26   1  130.39   10.50
  -2 -26   1  132.19   11.00
   2 -26  -1  130.59   10.50
  -2  26   0  107.89   10.10
   2  26   0  116.49   11.00
   2  26   0  118.19   10.20
  -2  26   0  119.19   10.90
  -2 -26   0  124.99   10.40
   2 -26   0  124.89   10.30
   2 -26   0  120.39   10.20
   2  26   1   16.60    3.10
  -2  26  -1   19.00    2.30
  -2  26  -1   16.30    3.10
  -2  26  -1   19.50    2.20
  -2 -26  -1   18.30    2.70
  -2 -26  -1   13.10    2.00
   2 -26   1   16.80    2.10
   2 -26   1   18.30    2.80
  -2  26  -2   81.49    7.20
  -2  26  -2   82.69    8.00
   2  26   2   88.29    8.10
   2  26   2   82.39    7.30
   2 -26   2   84.99    7.60
   2 -26   2   77.29    7.10
  -2 -26  -2   74.99    7.50
  -2 -26  -2   76.99    7.10
   2  26   3  112.59    9.90
   2  26   3  107.99   10.40
  -2  26  -3  104.19   10.30
  -2  26  -3  117.09    9.70
  -2 -26  -3  121.39   10.30
  -2 -26  -3   96.89    9.60
   2 -26   3  112.49   10.40
   2 -26   3  114.69    9.60
  -2  26  -4    0.30    1.30
   2  26   4    3.90    2.20
  -2  26  -4   -1.80    2.60
   2  26   4    3.00    2.30
   2 -26   4    3.30    1.50
   2 -26   4    2.70    3.20
  -2 -26  -4    4.00    1.60
  -2 -26  -4    3.10    2.00
   2  26   5    2.30    2.30
   2  26   5    3.90    2.30
  -2 -26  -5    1.90    1.60
   2 -26   5    2.90    1.20
   2 -26   5    3.30    3.20
  -2 -26  -5    1.20    2.30
  -2  27   5    5.10    2.30
  -2  27   5    1.40    2.40
   2  27  -5    5.30    1.90
   2 -27  -5    6.60    2.20
  -2 -27   5    4.90    3.30
  -2  27   4    1.80    1.80
  -2  27   4    4.30    2.20
   2  27  -4    7.20    1.80
   2  27  -4    0.90    2.10
  -2 -27   4    4.10    3.00
  -2 -27   4    8.00    1.60
   2 -27  -4    6.10    1.90
   2  27  -3   28.30    4.60
  -2  27   3   34.90    5.00
  -2  27   3   47.00    4.70
   2  27  -3   42.30    4.00
  -2 -27   3   39.30    4.00
  -2 -27   3   50.99    5.50
   2 -27  -3   39.40    4.30
   2  27  -2  210.68   18.20
  -2  27   2  219.58   18.40
  -2  27   2  191.18   18.80
   2  27  -2  212.78   18.90
  -2 -27   2  230.88   18.80
   2 -27  -2  225.48   18.30
  -2 -27   2  228.88   18.20
  -2  27   1    8.80    1.60
  -2  27   1    7.70    2.60
   2  27  -1   11.10    1.70
   2  27  -1    7.50    2.70
  -2 -27   1    8.60    2.20
  -2 -27   1    7.50    1.40
   2 -27  -1   10.60    1.70
   2  27   0   95.39    9.40
  -2  27   0   99.29    9.40
  -2  27   0   97.49    8.40
   2 -27   0   95.29    8.40
   2 -27   0  100.69    8.90
  -2 -27   0   90.79    8.40
  -2 -27   0  105.29    8.90
  -2  27  -1   16.90    2.10
  -2  27  -1   10.40    2.90
   2  27   1   10.20    3.00
   2 -27   1   13.70    2.00
   2 -27   1   22.90    2.90
  -2 -27  -1   20.60    3.20
  -2 -27  -1   22.60    2.50
  -2  27  -2   39.50    4.60
  -2  27  -2   34.80    3.60
   2  27   2   23.10    4.10
  -2 -27  -2   35.90    3.60
   2 -27   2   32.20    4.20
   2 -27   2   31.70    3.50
  -2 -27  -2   36.50    4.30
   2  27   3    9.70    2.80
  -2  27  -3   10.60    2.80
  -2  27  -3    7.50    1.90
   2  27   3   12.80    2.40
  -2 -27  -3    9.50    2.50
  -2 -27  -3    9.60    1.90
   2 -27   3   11.10    1.80
   2 -27   3   14.40    3.20
  -2  27  -4  106.69    8.90
  -2  27  -4  102.69    9.50
   2  27   4   79.99    9.10
   2  27   4   99.29    9.60
   2 -27   4  105.59   10.00
   2 -27   4  107.19    8.90
   2  28  -4    2.70    1.40
  -2  28   4    4.30    2.30
  -2  28   4    4.50    2.20
   2  28  -4    2.60    2.50
  -2 -28   4    2.60    2.90
  -2 -28   4    2.70    1.30
   2 -28  -4    0.20    1.70
  -2  28   3   59.39    5.70
   2  28  -3   51.99    5.10
   2  28  -3   48.60    6.20
  -2  28   3   50.69    6.30
   2 -28  -3   53.99    5.40
  -2 -28   3   57.09    6.20
  -2 -28   3   54.39    5.20
  -2  28   2   32.80    4.90
  -2  28   2   46.10    4.60
   2  28  -2   45.50    5.60
   2  28  -2   42.50    4.30
   2 -28  -2   44.50    4.40
  -2 -28   2   43.40    4.30
  -2 -28   2   42.30    5.00
  -2  28   1   26.40    4.40
   2  28  -1   35.80    4.70
  -2  28   1   38.80    3.80
   2  28  -1   38.50    3.80
   2 -28  -1   36.50    3.70
  -2 -28   1   37.50    3.80
  -2 -28   1   38.60    4.60
  -2  28   0    6.70    2.60
   2  28   0   11.00    2.60
  -2  28   0   12.90    1.90
   2 -28   0   10.60    1.80
  -2 -28   0   10.70    1.60
  -2 -28   0   13.80    2.30
  -2  28  -1   26.80    3.20
   2  28   1   30.80    4.10
  -2  28  -1   21.10    3.90
   2 -28   1   33.90    3.30
  -2 -28  -1   26.20    3.10
   2 -28   1   34.70    3.80
  -2 -28  -1   32.60    3.80
  -2  28  -2   18.30    3.50
  -2  28  -2   26.40    3.00
   2  28   2   24.00    3.80
  -2 -28  -2   22.80    3.30
   2 -28   2   24.90    3.60
  -2 -28  -2   21.30    2.80
   2 -28   2   26.00    2.90
   2  28   3   -0.30    2.20
  -2  28  -3    0.10    1.50
   2  28   3    0.00    1.80
  -2  28  -3    1.40    2.40
   2 -28   3   -0.40    1.30
  -2 -28  -3    1.40    2.00
   2 -28   3    0.20    2.30
  -2 -28  -3   -0.80    1.40
   2  28   4   33.30    4.60
   2  28   4   35.50    4.10
  -2  28  -4   34.90    3.60
  -2  28  -4   27.20    4.20
  -2 -28  -4   35.40    4.90
   2 -28   4   29.60    3.50
  -2 -28  -4   33.30    3.90
   2 -28   4   46.20    5.60
  -2  29   4    2.80    2.40
  -2  29   4    2.50    1.80
   2  29  -4   -0.70    2.10
   2  29  -4    1.60    1.60
  -2 -29   4    1.00    2.90
  -2 -29   4    2.80    1.60
   2 -29  -4    0.90    1.80
  -2  29   3    3.60    1.80
  -2  29   3    9.00    2.70
   2  29  -3    5.90    1.40
   2  29  -3    4.40    2.50
   2 -29  -3    3.70    1.70
  -2 -29   3    2.90    2.80
  -2 -29   3    6.50    1.60
  -2  29   2   41.60    4.10
   2  29  -2   42.40    4.00
  -2  29   2   38.30    5.00
   2  29  -2   35.10    4.80
  -2 -29   2   38.80    4.00
  -2 -29   2   39.70    4.90
   2 -29  -2   37.00    4.00
   2  29  -1    7.20    1.60
   2  29  -1    1.30    2.60
  -2  29   1    7.10    1.50
  -2  29   1    5.60    2.50
  -2 -29   1    5.80    2.20
  -2 -29   1    7.70    1.60
   2 -29  -1    5.60    1.60
   2  29   0   57.29    6.60
  -2  29   0   64.89    7.10
  -2 -29   0   63.89    5.80
   2 -29   0   66.09    5.90
  -2 -29   0   63.69    6.20
   2  29   1   11.70    2.70
  -2  29  -1   11.30    3.00
  -2 -29  -1   17.20    2.60
   2 -29   1   15.80    2.10
  -2 -29  -1   14.00    2.10
  -2  29  -2    7.80    1.70
  -2  29  -2    4.80    2.60
   2  29   2    4.20    2.50
  -2 -29  -2    3.10    1.30
   2 -29   2    7.80    2.40
  -2 -29  -2    4.40    1.90
   2 -29   2    8.60    1.60
  -2  29  -3   21.80    2.60
  -2  29  -3   15.00    3.40
   2  29   3   20.50    3.60
  -2 -29  -3   17.80    3.10
   2 -29   3   21.90    3.50
  -2 -29  -3   17.50    2.60
   2 -29   3   18.60    2.40
   2  30  -3    0.80    2.40
  -2  30   3    0.90    2.40
  -2  30   3    3.60    2.00
   2  30  -3    5.10    1.40
  -2 -30   3    4.00    2.60
  -2 -30   3    4.50    1.40
   2 -30  -3    1.90    1.40
   2  30  -2   37.80    3.60
   2  30  -2   32.00    4.60
  -2  30   2   36.30    4.00
  -2  30   2   31.10    4.60
   2 -30  -2   31.40    3.80
  -2 -30   2   37.20    4.60
  -2 -30   2   32.80    3.60
   2  30  -1   36.00    3.90
  -2  30   1   32.70    4.70
   2  30  -1   33.40    4.80
  -2 -30   1   35.00    3.80
   2 -30  -1   36.20    3.80
  -2 -30   1   46.70    4.60
   2  30   0   12.00    3.10
  -2  30   0   14.30    3.00
   2 -30   0   13.40    1.90
  -2 -30   0   12.90    2.40
  -2 -30   0   13.70    2.10
  -2  30  -1   13.20    3.40
   2  30   1   22.00    3.70
  -2 -30  -1   22.70    3.30
   2 -30   1   22.70    2.80
  -2 -30  -1   24.80    2.80
   2  30   2   10.90    3.00
  -2  30  -2    8.50    3.00
  -2  30  -2   14.70    2.20
   2 -30   2   12.10    2.10
  -2 -30  -2   17.40    2.80
  -2 -30  -2   15.30    2.30
   2 -30   2   17.50    3.40
  -2  30  -3   18.80    3.80
   2  30   3   18.90    3.80
  -2  30  -3   28.30    3.10
  -2 -30  -3   22.30    3.10
   2 -30   3   31.40    3.30
   2 -30   3   29.30    4.40
  -2  31   3   12.10    2.20
   2  31  -3   11.20    2.90
  -2  31   3    9.20    3.00
   2  31  -3    8.30    2.00
   2 -31  -3    7.30    1.90
  -2 -31   3    8.20    2.00
  -2 -31   3    9.10    2.90
  -2  31   2   43.60    4.70
   2  31  -2   35.10    5.20
  -2  31   2   42.90    5.50
   2  31  -2   37.30    4.20
  -2 -31   2   57.09    5.60
   2 -31  -2   44.10    4.50
  -2 -31   2   41.20    4.20
  -2  31   1   14.10    3.30
   2  31  -1   16.90    3.40
   2  31  -1   12.00    2.20
  -2 -31   1   17.90    2.30
  -2 -31   1   18.10    2.80
   2 -31  -1   16.50    2.30
  -2  31   0   24.20    4.40
   2  31   0   25.50    4.30
  -2 -31   0   31.10    3.60
   2 -31   0   36.80    3.50
  -2 -31   0   40.80    4.20
  -2  31  -1    6.10    2.70
   2  31   1    4.20    2.70
   2 -31   1    4.80    1.50
  -2 -31  -1    1.60    1.20
  -2 -31  -1    5.60    1.90
  -2  31  -2   41.60    4.00
   2  31   2   34.30    4.90
  -2  31  -2   30.90    4.70
   2 -31   2   40.70    4.00
  -2 -31  -2   37.00    4.50
  -2 -31  -2   33.30    3.80
   2  32  -2    8.70    3.10
  -2  32   2   11.90    3.30
   2  32  -2   13.20    2.10
   2 -32  -2   13.80    2.10
  -2 -32   2   12.70    2.10
  -2 -32   2   12.80    2.80
   2  32  -1   38.40    5.00
   2  32  -1   32.00    3.80
  -2  32   1   26.60    4.60
   2 -32  -1   34.60    3.70
  -2 -32   1   35.50    3.80
  -2 -32   1   40.30    4.50
   2  32   0   12.60    3.40
  -2  32   0   16.30    3.50
  -2 -32   0   15.00    2.30
   2 -32   0   18.80    2.40
  -2 -32   0   16.10    2.70
  -2  32  -1   21.90    4.40
   2  32   1   26.60    4.40
  -2 -32  -1   34.70    3.70
   2 -32   1   38.10    3.80
  -2 -32  -1   40.10    4.60
  -3   0   9    0.80    2.50
   3   0  -8  504.85   37.50
  -3   0   8  395.46   37.60
  -3   0   7   -1.50    1.50
   3   0  -7   -0.20    1.40
  -3   0   6 2088.99  162.18
   3   0  -6 1788.42  161.88
   3   0  -6 2071.59  162.58
   3   0  -5    0.70    0.90
   3   0  -5    0.60    0.40
   3   0  -4 1626.84  136.59
   3   0  -4 1829.22  136.29
   3   0  -4 1510.45  136.09
  -3   0   4 1712.43  136.39
   3   0  -3    0.30    0.50
   3   0  -3   -0.80    1.10
   3   0  -3   -0.40    0.40
  -3   0   3   -0.70    0.50
  -3   0   3    0.00    0.80
  -3   0   2  997.90   92.39
   3   0  -2 1265.87   92.39
   3   0  -1   -0.40    0.40
  -3   0   1   -0.30    0.30
   3   0  -1   -0.20    0.20
  -3   0   1   -0.30    0.30
  -3   0   0   46.80    3.60
   3   0   0   41.70    3.50
  -3   0   0   41.90    3.50
  -3   0   0   38.40    3.50
   3   0   1    0.20    0.30
   3   0   1   -0.20    0.10
   3   0   1   -0.20    0.30
  -3   0  -1    0.40    0.30
  -3   0  -1    0.00    0.10
  -3   0  -1   -0.20    0.60
   3   0   2  410.06   31.80
  -3   0  -2  393.76   32.20
  -3   0  -2  363.26   31.80
   3   0   3   -0.30    0.40
  -3   0  -3   -1.50    1.10
   3   0   3   -0.80    0.70
  -3   0  -3   -0.30    0.40
   3   0   4  173.38   13.70
  -3   0  -4  178.68   14.60
   3   0   4  149.88   14.00
  -3   0  -4  165.08   13.80
  -3   0  -5   -0.30    0.60
   3   0   5   -0.30    1.00
  -3   0  -5    0.70    1.80
  -3   0  -6   22.30    4.10
  -3   0  -6   25.60    2.70
   3   0   6   28.00    3.30
   3   0   7    4.10    2.00
   3   0   8   13.30    2.70
  -3   1   9   50.19    6.40
  -3  -1   9   55.89    6.40
   3   1  -8  327.07   25.00
  -3   1   8  261.77   25.20
  -3  -1   8  292.17   25.30
   3  -1  -8  306.47   24.90
   3   1  -7   35.90    5.70
  -3   1   7   45.20    5.20
   3   1  -7   57.79    5.00
   3  -1  -7   54.09    5.00
   3  -1  -7   47.10    6.20
  -3  -1   7   44.90    5.00
   3   1  -6   82.89    8.30
  -3   1   6   76.59    7.40
   3  -1  -6   66.49    7.90
   3  -1  -6   85.59    6.90
  -3  -1   6   67.49    7.30
   3   1  -5   14.00    1.60
   3   1  -5   10.60    2.40
   3   1  -5   10.20    1.20
  -3   1   5   11.20    1.90
  -3  -1   5   13.90    1.80
   3  -1  -5    9.50    2.20
   3  -1  -5   13.60    1.70
   3  -1  -5    9.50    1.10
   3   1  -4 1105.69   82.09
   3   1  -4  988.20   82.49
   3   1  -4  912.21   81.89
  -3   1   4 1025.00   82.19
   3  -1  -4 1133.99   82.09
   3  -1  -4  956.20   81.89
  -3  -1   4  961.50   82.19
   3  -1  -4  953.50   82.39
   3   1  -3  186.08   16.20
  -3   1   3  201.48   16.40
   3   1  -3  209.08   16.60
  -3  -1   3  187.28   16.30
  -3  -1   3  181.08   16.50
   3  -1  -3  204.08   16.60
   3  -1  -3  215.48   16.20
   3   1  -2  248.38   21.40
  -3   1   2  228.58   21.40
   3   1  -2  274.07   21.60
   3   1  -2  276.27   21.40
   3  -1  -2  284.37   21.40
   3  -1  -2  241.28   21.50
   3  -1  -2  276.07   21.40
   3   1  -1 1054.39   74.19
  -3   1   1  763.02   74.19
  -3  -1   1  797.32   74.19
   3  -1  -1 1024.90   74.29
  -3   1   0 1449.65  116.89
  -3   1   0 1360.86  116.69
  -3   1   0 1427.66  116.89
   3   1   0 1327.87  116.69
  -3  -1   0 1614.34  117.19
   3  -1   0 1524.35  116.79
  -3  -1   0 1478.05  116.99
  -3  -1   0 1266.77  116.69
  -3   1  -1  635.84   52.39
  -3   1  -1  653.63   52.39
   3   1   1  710.93   52.39
   3   1   1  607.64   52.39
  -3   1  -1  618.94   52.59
   3   1   1  655.93   52.39
   3  -1   1  670.83   52.39
   3  -1   1  597.04   52.39
  -3  -1  -1  632.44   52.59
  -3  -1  -1  613.64   52.39
   3  -1   1  661.13   52.39
  -3   1  -2   55.09    4.70
  -3   1  -2   58.49    5.20
   3   1   2   55.59    4.70
   3   1   2   55.79    4.80
  -3  -1  -2   63.19    5.20
   3  -1   2   56.19    4.80
  -3  -1  -2   53.49    4.70
   3   1   3  134.39   12.00
   3   1   3  139.99   11.80
  -3   1  -3  144.99   11.80
  -3   1  -3  162.28   12.50
  -3  -1  -3  135.99   12.40
  -3  -1  -3  140.99   11.80
   3  -1   3  153.38   11.80
   3  -1   3  136.79   12.00
   3   1   4   55.89    5.40
  -3   1  -4   64.79    6.20
  -3   1  -4   60.39    5.10
   3   1   4   56.89    5.10
   3  -1   4   57.39    5.40
   3  -1   4   63.09    5.10
  -3  -1  -4   63.89    6.20
  -3  -1  -4   59.29    5.10
  -3   1  -5    5.90    1.00
   3   1   5    5.90    1.60
  -3   1  -5    5.10    2.00
  -3  -1  -5    6.40    1.00
   3  -1   5    7.80    1.40
  -3  -1  -5    7.10    2.20
   3   1   6    8.30    1.80
  -3   1  -6    8.70    1.20
  -3   1  -6    3.70    2.80
  -3  -1  -6    5.50    2.70
   3  -1   6    7.70    1.90
  -3  -1  -6    8.60    1.30
   3   1   7   19.60    3.10
   3  -1   7   20.90    3.10
  -3  -1  -7   18.40    3.90
   3   1   8    3.00    2.20
   3  -1   8    0.70    2.10
  -3   2   9   47.70    5.80
  -3  -2   9   50.89    6.10
  -3   2   8   62.99    7.10
   3   2  -8   75.19    6.60
   3  -2  -8   58.79    7.80
  -3  -2   8   58.89    7.00
   3  -2  -8   75.49    6.40
  -3   2   7  167.48   14.90
   3   2  -7  186.48   14.60
   3   2  -7  159.28   15.60
   3  -2  -7  153.48   15.30
  -3  -2   7  158.48   14.80
   3  -2  -7  194.48   14.60
   3   2  -6  384.26   36.40
   3   2  -6  467.35   35.80
  -3   2   6  433.56   36.00
   3  -2  -6  412.36   36.40
   3  -2  -6  473.25   35.80
  -3  -2   6  427.86   35.90
   3   2  -5   90.69    7.70
   3   2  -5   86.39    8.50
  -3   2   5   88.29    8.00
  -3  -2   5   95.99    7.90
   3  -2  -5   88.49    8.30
   3  -2  -5   80.39    7.40
   3  -2  -5  102.59    7.80
   3   2  -4 1181.18  100.89
   3   2  -4 1332.87  101.09
   3   2  -4 1171.98  101.39
  -3   2   4 1236.08  101.19
  -3  -2   4 1268.27  101.09
   3  -2  -4 1397.76  101.09
   3  -2  -4 1176.58  101.29
   3  -2  -4 1293.57  100.89
  -3  -2   4 1071.59  101.19
   3   2  -3  440.36   35.10
  -3   2   3  415.46   34.80
   3   2  -3  448.16   34.80
   3   2  -3  401.46   34.60
   3  -2  -3  474.55   34.80
   3  -2  -3  463.05   34.70
  -3  -2   3  384.66   34.90
   3  -2  -3  386.06   34.90
  -3  -2   3  402.46   34.80
   3   2  -2  305.47   23.40
   3   2  -2  300.07   23.60
   3   2  -2  283.97   23.30
  -3   2   2  271.07   23.40
  -3  -2   2  237.98   23.30
   3  -2  -2  311.67   23.40
  -3   2   1   47.40    4.30
   3   2  -1   53.89    4.30
  -3   2   1   50.09    4.20
  -3  -2   1   45.00    4.30
  -3  -2   1   54.39    4.30
   3  -2  -1   56.79    4.30
  -3   2   0 1473.75  118.29
   3   2   0 1270.17  117.99
   3   2   0 1586.54  118.09
  -3   2   0 1331.47  118.39
  -3   2   0 1301.57  117.99
   3   2   0 1591.64  118.09
  -3  -2   0 1424.76  118.19
   3  -2   0 1463.95  118.09
  -3  -2   0 1575.84  118.49
  -3   2  -1  339.37   28.10
   3   2   1  367.06   28.10
  -3   2  -1  359.46   28.20
   3   2   1  338.97   28.20
  -3   2  -1  317.27   28.40
   3  -2   1  329.17   28.10
  -3  -2  -1  339.17   28.10
  -3  -2  -1  327.97   28.10
   3  -2   1  356.46   28.20
  -3  -2  -1  374.76   28.40
   3   2   2  233.78   21.90
   3   2   2  299.97   21.80
  -3   2  -2  255.37   21.90
  -3   2  -2  266.77   22.20
  -3   2  -2  273.17   21.80
  -3  -2  -2  245.58   21.80
   3  -2   2  268.17   21.90
   3  -2   2  272.27   21.80
  -3  -2  -2  280.47   22.20
  -3   2  -3   88.59    7.80
   3   2   3   95.29    7.90
   3   2   3  101.59    8.10
  -3   2  -3  108.09    8.70
  -3  -2  -3   84.89    7.90
   3  -2   3  109.09    8.10
  -3  -2  -3   86.39    8.50
   3  -2   3   93.29    7.90
  -3   2  -4   38.00    3.20
   3   2   4   34.00    3.30
  -3   2  -4   35.10    4.30
   3   2   4   32.80    3.60
  -3  -2  -4   35.80    3.20
   3  -2   4   38.10    3.20
   3  -2   4   47.20    3.70
  -3  -2  -4   35.60    4.20
   3   2   5   25.20    3.00
  -3   2  -5   28.30    4.40
  -3   2  -5   24.40    2.60
   3  -2   5   30.30    3.20
  -3  -2  -5   26.40    2.50
  -3  -2  -5   30.30    4.10
  -3   2  -6   16.20    2.00
   3   2   6   19.50    2.70
   3  -2   6   16.00    2.40
  -3  -2  -6   17.70    2.10
  -3   2  -7   18.50    2.20
   3   2   7   16.50    2.70
   3  -2   7   16.00    2.60
   3   2   8   14.40    3.00
   3  -2   8   20.60    3.00
  -3   3   9    5.60    2.40
  -3  -3   9   13.50    2.80
  -3   3   8   11.30    3.00
  -3  -3   8   15.10    2.80
   3  -3  -8   25.30    2.90
  -3   3   7   49.00    5.80
   3   3  -7   54.39    5.00
   3  -3  -7   55.19    5.10
  -3  -3   7   47.80    5.50
   3   3  -6    2.30    2.40
  -3   3   6    1.90    1.80
   3   3  -6    8.00    1.30
  -3  -3   6    4.60    1.60
   3  -3  -6    2.80    2.00
   3  -3  -6    8.70    1.40
  -3   3   5   26.30    3.30
   3   3  -5   30.20    4.30
   3   3  -5   38.30    3.20
   3   3  -5   26.20    2.70
   3  -3  -5   33.30    3.90
   3  -3  -5   36.20    3.30
   3  -3  -5   30.60    2.70
  -3  -3   5   31.10    3.10
   3   3  -4  563.74   43.40
   3   3  -4  539.95   43.80
   3   3  -4  453.95   43.20
  -3   3   4  522.15   43.50
   3  -3  -4  568.54   43.20
  -3  -3   4  525.65   43.40
   3  -3  -4  600.94   43.40
  -3  -3   4  463.75   43.60
   3  -3  -4  522.35   43.60
  -3   3   3  121.79   10.30
   3   3  -3  111.89   10.10
   3   3  -3  125.59   10.70
  -3  -3   3  119.89   10.20
  -3  -3   3  119.09   10.50
   3  -3  -3  126.99   10.40
   3  -3  -3  134.49   10.20
   3   3  -2  986.40   73.79
  -3   3   2  841.72   73.89
  -3  -3   2  790.22   73.99
   3  -3  -2 1000.10   73.89
   3  -3  -2  903.71   73.89
   3   3  -1 3900.11  278.27
  -3   3   1 3169.48  278.27
  -3  -3   1 3156.18  278.37
  -3   3   0   81.39    6.50
   3   3   0   73.59    6.40
   3   3   0   72.89    6.40
  -3   3   0   70.79    6.50
  -3  -3   0   92.19    6.60
  -3  -3   0   74.29    6.40
   3  -3   0   82.09    6.40
  -3   3  -1  391.26   37.10
   3   3   1  480.75   36.80
   3   3   1  510.05   36.90
  -3   3  -1  449.95   36.90
  -3   3  -1  453.85   36.80
   3   3   1  382.76   36.90
  -3  -3  -1  474.85   37.10
   3  -3   1  502.55   36.90
  -3  -3  -1  424.66   36.80
  -3  -3  -1  448.46   36.80
   3  -3   1  445.76   36.90
  -3   3  -2   65.19    5.10
  -3   3  -2   61.79    5.30
   3   3   2   56.99    5.20
   3   3   2   59.79    5.30
  -3   3  -2   60.49    5.70
  -3  -3  -2   65.09    5.60
  -3  -3  -2   61.79    5.10
   3  -3   2   64.69    5.30
   3   3   3  161.48   14.80
  -3   3  -3  183.48   15.30
  -3   3  -3  185.38   14.70
   3   3   3  157.98   14.70
  -3  -3  -3  189.68   15.20
   3  -3   3  192.38   14.70
  -3  -3  -3  179.58   14.70
   3  -3   3  177.48   14.80
  -3   3  -4   82.29    7.90
   3   3   4   74.09    6.90
   3   3   4   99.59    7.30
  -3   3  -4   78.99    6.80
   3  -3   4   93.19    7.20
   3  -3   4   81.49    6.80
  -3  -3  -4   72.59    7.60
  -3  -3  -4   77.69    6.80
  -3   3  -5   37.00    4.80
   3   3   5   31.60    3.40
  -3   3  -5   31.90    2.90
  -3  -3  -5   27.10    4.30
   3  -3   5   32.60    3.30
  -3  -3  -5   30.00    2.90
  -3   3  -6   10.10    1.30
  -3   3  -6    7.40    3.00
   3   3   6   10.60    2.00
  -3  -3  -6    9.70    1.40
   3  -3   6    8.60    1.80
  -3  -3  -6   10.60    2.80
  -3   3  -7   29.40    3.20
   3   3   7   23.30    3.40
   3  -3   7   30.60    3.50
   3   3   8    4.90    2.30
  -3  -3  -8    1.80    3.00
   3  -3   8    4.30    1.80
  -3   4   9   48.00    5.70
   3   4  -9   43.50    7.00
   3  -4  -9   46.90    6.90
  -3  -4   9   52.79    5.90
  -3   4   8   40.00    5.20
   3   4  -8   53.69    5.00
  -3  -4   8   44.60    5.40
   3  -4  -8   49.60    4.90
  -3   4   7   41.60    4.70
   3   4  -7   40.00    4.30
   3  -4  -7   41.40    4.20
  -3  -4   7   40.40    4.60
   3   4  -6   53.09    6.60
   3   4  -6   60.89    5.30
  -3   4   6   59.29    5.90
   3  -4  -6   54.69    6.20
  -3  -4   6   56.79    5.60
   3  -4  -6   66.99    5.50
   3   4  -5   97.89    7.50
   3   4  -5   87.49    8.40
  -3   4   5   86.39    7.70
   3   4  -5   75.79    7.30
   3  -4  -5   83.49    8.10
  -3  -4   5   85.59    7.60
  -3  -4   5   80.49    8.00
   3  -4  -5   94.89    7.60
   3  -4  -5   93.69    7.30
   3   4  -4   95.69    7.60
  -3   4   4   88.79    7.90
   3   4  -4   85.59    8.30
  -3  -4   4   91.09    7.70
   3  -4  -4   97.99    7.60
   3  -4  -4   92.49    7.50
  -3  -4   4   79.79    8.00
   3  -4  -4   81.29    8.00
   3   4  -3  164.98   13.10
  -3   4   3  151.18   12.50
   3   4  -3  156.98   12.50
   3   4  -3  160.78   12.60
  -3   4   3  141.19   12.70
   3  -4  -3  161.48   12.50
  -3  -4   3  137.19   12.60
  -3  -4   3  132.59   12.80
   3  -4  -3  142.09   12.70
   3  -4  -3  170.28   12.60
  -3  -4   2  173.28   14.20
   3   4  -1  479.25   37.40
  -3   4   1  474.55   37.40
   3   4  -1  426.96   37.30
   3  -4  -1  449.46   37.40
   3  -4  -1  485.75   37.40
  -3  -4   1  426.66   37.30
   3   4   0   11.90    1.30
   3   4   0   17.40    1.50
  -3   4   0   13.10    1.50
   3   4   0   15.10    1.40
  -3   4   0   14.80    1.40
  -3   4   0   19.90    1.60
  -3  -4   0   15.20    1.50
  -3  -4   0   16.60    1.40
   3  -4   0   14.80    1.30
   3  -4   0   18.90    1.50
   3   4   1  231.38   19.10
  -3   4  -1  229.38   19.00
   3   4   1  221.58   19.10
  -3   4  -1  236.88   19.10
  -3  -4  -1  253.27   19.30
  -3  -4  -1  232.08   19.00
   3  -4   1  222.88   19.00
   3   4   2    4.50    0.60
  -3   4  -2    2.80    0.60
  -3  -4  -2    2.30    1.00
   3  -4   2    3.30    0.60
  -3  -4  -2    4.40    0.50
  -3   4  -3  311.07   24.30
  -3   4  -3  303.37   24.90
   3   4   3  268.07   24.40
   3   4   3  284.97   24.30
   3  -4   3  297.67   24.40
   3  -4   3  302.37   24.30
  -3  -4  -3  303.57   24.80
  -3  -4  -3  297.57   24.30
  -3   4  -4   84.79    7.30
   3   4   4   66.99    6.10
  -3   4  -4   70.19    6.00
   3   4   4   79.79    6.50
  -3  -4  -4   66.39    6.00
  -3  -4  -4   70.49    6.90
   3  -4   4   71.09    6.30
  -3   4  -5   17.30    1.80
  -3   4  -5   29.20    4.20
   3   4   5   15.10    1.90
   3   4   5   15.90    2.40
   3  -4   5   21.30    2.30
  -3  -4  -5   14.90    1.80
  -3  -4  -5   15.50    3.00
   3   4   6   -0.50    1.70
  -3   4  -6    1.60    2.60
  -3   4  -6    4.50    0.90
   3  -4   6    1.20    1.50
  -3  -4  -6    1.40    0.90
   3   4   7   11.30    2.30
  -3   4  -7   12.00    1.80
   3  -4   7    8.20    2.00
   3   4   8    1.10    1.70
  -3  -4  -8    1.20    2.90
   3  -4   8    1.90    1.70
   3   5  -9   27.60    3.10
  -3   5   9   19.40    3.70
  -3  -5   9   24.20    3.50
   3  -5  -9   15.30    3.90
   3   5  -8   28.70    3.50
  -3   5   8   27.80    3.90
   3   5  -8   33.30    5.50
  -3  -5   8   29.30    3.60
   3  -5  -8   33.30    3.90
  -3   5   7   40.10    5.10
   3   5  -7   41.50    4.30
  -3  -5   7   43.10    5.70
   3  -5  -7   48.50    4.60
  -3  -5   7   43.30    4.80
   3   5  -6   98.09    8.00
  -3   5   6   86.59    8.20
   3   5  -6   81.09    9.00
   3  -5  -6  100.09    8.00
  -3  -5   6   96.79    8.10
  -3  -5   6   79.69    8.60
   3   5  -5   43.90    5.00
   3   5  -5   41.70    3.70
  -3   5   5   44.20    4.30
   3   5  -5   32.20    3.50
   3  -5  -5   40.10    4.50
   3  -5  -5   41.20    3.50
  -3  -5   5   41.30    4.00
   3  -5  -5   46.60    4.00
  -3  -5   5   42.10    4.50
  -3   5   4  260.87   21.50
   3   5  -4  274.97   21.60
   3   5  -4  233.88   21.50
   3   5  -4  266.47   22.20
  -3   5   4  266.57   21.80
  -3  -5   4  273.47   21.60
   3  -5  -4  244.78   21.80
   3  -5  -4  266.77   21.50
   3  -5  -4  294.17   21.70
  -3  -5   4  236.98   21.90
  -3   5   3  442.46   35.20
   3   5  -3  399.56   35.00
   3   5  -3  451.55   35.50
   3   5  -3  458.65   35.10
  -3   5   3  399.86   35.00
   3  -5  -3  431.76   35.00
  -3  -5   3  416.06   35.30
  -3  -5   3  416.56   35.10
   3  -5  -3  388.76   35.20
   3  -5  -3  478.15   35.10
   3   5  -2  661.03   54.69
  -3   5   2  656.03   54.79
   3   5  -2  727.13   54.79
   3  -5  -2  638.54   54.69
   3  -5  -2  690.33   54.79
  -3  -5   2  676.13   54.89
   3  -5  -2  640.14   54.79
   3   5  -1   16.70    1.70
  -3   5   1   17.00    1.80
   3   5  -1   21.30    1.80
   3  -5  -1   23.90    1.80
  -3  -5   1   18.70    1.90
  -3  -5   1   22.00    1.70
   3   5   0   14.50    1.30
  -3   5   0   12.20    1.40
   3   5   0   12.70    1.30
  -3   5   0   16.40    1.60
   3   5   0   18.50    1.60
  -3   5   0   18.10    1.60
  -3  -5   0   15.90    1.50
   3  -5   0   14.40    1.30
  -3   5  -1  332.17   26.90
  -3   5  -1  321.67   27.00
  -3  -5  -1  349.37   27.20
   3  -5   1  305.57   26.90
  -3  -5  -1  339.07   26.90
  -3   5  -2  201.78   17.10
   3   5   2  214.58   17.10
  -3   5  -2  195.08   17.00
   3  -5   2  223.28   17.10
  -3  -5  -2  187.88   17.00
   3  -5   2  231.88   17.00
  -3  -5  -2  194.68   17.30
  -3   5  -3  230.68   18.70
   3   5   3  217.38   18.80
   3   5   3  250.27   19.00
  -3  -5  -3  225.28   19.30
   3  -5   3  224.98   18.90
   3  -5   3  242.88   18.70
  -3  -5  -3  207.38   18.70
  -3   5  -4   11.90    2.60
   3   5   4    9.50    1.70
   3   5   4   10.70    1.30
  -3   5  -4   11.50    1.20
   3  -5   4    8.30    1.40
  -3  -5  -4   11.10    2.10
  -3  -5  -4   12.20    1.30
   3  -5   4    8.60    1.20
  -3   5  -5    7.30    1.10
  -3   5  -5    5.70    2.50
   3   5   5    6.80    1.70
   3   5   5    6.50    1.00
  -3  -5  -5    6.00    1.10
  -3  -5  -5    4.70    2.10
   3  -5   5    6.90    1.50
  -3   5  -6   23.70    2.50
   3   5   6   22.90    3.00
  -3   5  -6   20.80    4.10
   3  -5   6   25.20    3.00
  -3  -5  -6   25.80    2.70
   3   5   7   14.60    2.80
  -3   5  -7   11.00    3.70
  -3   5  -7   19.00    2.20
   3  -5   7   17.30    2.60
   3   5   8    6.50    2.10
   3  -5   8    4.50    2.20
  -3   6   9   12.00    2.70
   3   6  -9   16.00    2.30
   3  -6  -9   10.20    3.40
  -3  -6   9    9.70    2.70
   3   6  -8   60.29    5.60
  -3   6   8   56.89    6.20
  -3  -6   8   55.59    6.00
   3   6  -7   26.00    3.20
   3   6  -7   22.70    4.40
  -3   6   7   22.70    3.50
  -3  -6   7   21.60    3.00
   3  -6  -7   33.00    3.40
  -3  -6   7   25.20    4.00
   3   6  -6  152.78   12.70
  -3   6   6  131.09   11.70
   3   6  -6  124.29   11.40
  -3  -6   6  135.99   12.10
   3  -6  -6  120.49   11.40
  -3  -6   6  143.99   11.60
  -3   6   5  295.77   24.10
   3   6  -5  287.97   24.50
   3   6  -5  303.77   23.80
   3   6  -5  257.87   23.70
   3  -6  -5  292.67   23.70
  -3  -6   5  251.97   24.20
   3  -6  -5  321.87   23.90
  -3  -6   5  307.77   23.90
   3  -6  -5  279.97   24.20
  -3   6   4  158.18   13.40
  -3   6   4  154.68   13.70
   3   6  -4  174.08   13.50
   3   6  -4  168.28   14.20
   3   6  -4  159.78   13.40
   3  -6  -4  162.58   13.80
  -3  -6   4  153.38   13.50
  -3  -6   4  139.69   13.80
   3  -6  -4  167.48   13.40
   3  -6  -4  183.38   13.60
  -3   6   3  158.38   12.20
   3   6  -3  139.79   11.90
  -3   6   3  140.89   11.90
   3  -6  -3  138.39   11.90
   3  -6  -3  138.89   12.10
  -3  -6   3  137.19   11.90
  -3  -6   3  156.58   12.30
   3   6  -2  461.75   34.10
   3   6  -2  372.96   33.90
  -3   6   2  388.36   34.10
  -3   6   2  421.26   34.10
  -3  -6   2  407.66   34.20
   3  -6  -2  409.96   34.00
   3  -6  -2  450.05   34.10
   3   6  -1  203.78   18.90
   3   6  -1  234.08   18.90
   3   6  -1  252.67   19.00
  -3   6   1  205.48   19.00
   3  -6  -1  254.97   19.00
  -3  -6   1  218.28   19.10
  -3  -6   1  251.07   18.90
   3   6   0  146.69   13.30
  -3   6   0  188.78   13.40
   3   6   0  158.18   13.30
   3  -6   0  154.38   13.30
  -3  -6   0  163.58   13.40
  -3   6  -1   40.90    3.70
   3   6   1   46.20    3.90
  -3   6  -1   47.40    3.80
  -3  -6  -1   46.30    4.00
  -3  -6  -1   46.00    3.70
   3  -6   1   43.40    3.70
  -3   6  -2  877.91   67.09
  -3   6  -2  754.62   66.99
  -3   6  -2  789.62   66.99
   3   6   2  887.71   67.09
  -3   6  -2  859.51   67.39
   3  -6   2  854.41   66.99
  -3  -6  -2  788.32   66.99
  -3  -6  -2  810.52   67.29
   3  -6   2  763.42   67.09
   3   6   3  129.49    9.20
  -3   6  -3   95.29    8.90
   3   6   3  103.19    9.00
  -3   6  -3  102.29    8.90
   3  -6   3  105.89    9.00
   3  -6   3  118.69    8.90
  -3  -6  -3  102.09    9.40
  -3  -6  -3  101.59    8.90
  -3   6  -4   68.79    5.60
   3   6   4   62.99    5.90
   3   6   4   63.59    5.70
   3  -6   4   61.09    5.80
  -3  -6  -4   67.79    5.60
  -3  -6  -4   67.79    6.50
   3  -6   4   65.69    5.50
  -3   6  -5    2.60    2.50
  -3   6  -5    7.10    1.00
   3   6   5    4.70    1.40
   3   6   5    4.40    1.00
   3  -6   5    5.10    1.30
  -3  -6  -5    5.40    1.00
  -3  -6  -5    5.20    2.10
   3   6   6   23.30    3.40
  -3   6  -6   18.60    4.10
  -3   6  -6   26.70    2.70
  -3  -6  -6   27.20    2.90
   3  -6   6   30.10    3.30
  -3   6  -7    7.40    1.90
   3   6   7    7.10    2.00
  -3  -6  -7    9.50    3.10
   3  -6   7   11.70    2.10
   3   6   8    3.50    1.90
   3  -6   8    4.30    2.20
   3   7  -8   18.80    2.40
  -3   7   8   11.80    2.60
  -3  -7   8   16.00    2.60
  -3   7   7   12.20    2.60
   3   7  -7   11.00    2.00
   3   7  -7   11.00    3.40
   3  -7  -7    6.40    2.00
  -3  -7   7    9.10    3.00
  -3  -7   7   12.20    2.20
   3   7  -6    3.00    2.60
   3   7  -6    3.00    1.10
  -3   7   6    2.40    1.50
  -3  -7   6    1.70    2.20
  -3  -7   6    4.40    1.30
   3  -7  -6    5.50    1.30
   3  -7  -6    2.20    1.70
   3   7  -5   72.89    7.10
  -3   7   5   83.09    7.10
  -3   7   5   82.89    7.60
   3   7  -5   90.19    7.20
   3   7  -5   83.69    8.30
  -3  -7   5   92.19    7.40
   3  -7  -5   80.89    7.70
  -3  -7   5   78.29    7.90
   3  -7  -5   92.19    7.30
   3  -7  -5   84.89    7.10
   3   7  -4   91.99    7.10
  -3   7   4   79.79    7.00
   3   7  -4   74.89    7.00
  -3   7   4   79.89    7.30
   3   7  -4   85.89    7.90
   3  -7  -4   92.69    7.20
  -3  -7   4   79.89    7.00
  -3  -7   4   77.69    7.50
   3  -7  -4   83.19    7.00
   3  -7  -4   82.29    7.30
   3   7  -3 1265.07  104.89
  -3   7   3 1246.98  105.09
   3   7  -3 1430.06  105.49
  -3   7   3 1163.58  104.89
   3   7  -3 1329.47  104.89
   3  -7  -3 1184.28  104.99
  -3  -7   3 1251.67  104.89
   3  -7  -3 1255.97  104.89
   3  -7  -3 1414.56  104.99
  -3  -7   3 1311.77  105.19
  -3   7   2  185.18   15.50
  -3   7   2  163.78   15.30
   3   7  -2  170.58   15.30
   3   7  -2  200.88   15.50
  -3   7   2  184.18   15.50
   3   7  -2  211.48   15.40
   3  -7  -2  178.48   15.40
   3  -7  -2  191.68   15.50
  -3  -7   2  203.88   15.60
   3   7  -1  386.66   34.70
  -3   7   1  409.86   34.80
   3   7  -1  438.56   34.70
  -3   7   1  502.45   34.90
   3   7  -1  399.96   34.80
   3  -7  -1  416.46   34.80
   3   7   0  300.67   22.70
   3   7   0  241.78   22.60
  -3   7   0  298.07   22.80
  -3   7   0  332.47   22.80
   3  -7   0  253.57   22.70
  -3  -7   0  239.18   22.70
  -3   7  -1  170.18   13.90
  -3   7  -1  163.18   13.90
  -3  -7  -1  168.88   13.90
   3  -7   1  161.58   13.90
  -3  -7  -1  182.08   14.10
   3   7   2 1140.29   81.99
  -3   7  -2  920.71   81.89
  -3   7  -2  914.01   81.89
  -3   7  -2 1085.19   81.99
   3   7   2 1067.59   81.99
  -3   7  -2 1090.39   82.29
  -3  -7  -2  936.71   81.89
   3  -7   2  997.90   81.89
   3  -7   2  929.31   81.89
  -3  -7  -2  949.90   82.19
   3   7   3   46.40    4.60
  -3   7  -3   62.89    5.60
   3   7   3   43.70    4.60
  -3   7  -3   49.30    4.50
  -3   7  -3   53.89    4.40
  -3  -7  -3   50.39    5.10
  -3  -7  -3   53.29    4.50
   3  -7   3   55.99    4.60
   3  -7   3   55.39    4.50
  -3   7  -4   21.00    2.00
  -3   7  -4   25.10    3.90
   3   7   4   19.00    2.30
   3   7   4   17.30    2.30
  -3  -7  -4   19.10    2.00
   3  -7   4   20.70    2.40
  -3  -7  -4   18.70    2.90
   3  -7   4   18.10    1.90
   3   7   5   33.90    3.40
   3   7   5   33.30    3.80
  -3   7  -5   40.80    5.50
  -3   7  -5   37.60    3.30
  -3  -7  -5   30.60    4.60
  -3  -7  -5   37.90    3.30
   3  -7   5   33.70    3.80
  -3   7  -6  151.68   13.70
  -3   7  -6  143.09   11.90
   3   7   6  124.89   12.30
   3  -7   6  156.88   12.40
  -3  -7  -6  139.19   13.20
  -3  -7  -6  139.89   12.00
   3   7   7   32.10    4.30
  -3   7  -7   39.60    3.60
   3  -7   7   32.90    4.10
   3   7   8   11.50    2.40
   3  -7   8    7.90    2.40
   3   8  -8   25.70    3.20
  -3   8   8   26.00    3.80
  -3  -8   8   23.40    3.20
  -3   8   7   49.50    5.60
   3   8  -7   51.39    4.70
   3   8  -7   39.80    6.80
  -3  -8   7   46.00    5.00
   3  -8  -7   47.60    6.00
   3  -8  -7   56.89    5.00
  -3  -8   7   42.50    6.10
   3   8  -6   24.30    4.20
  -3   8   6   26.60    3.20
   3   8  -6   23.60    2.90
  -3  -8   6   25.10    3.00
  -3  -8   6   26.10    3.80
   3  -8  -6   26.80    3.60
   3  -8  -6   27.00    2.90
  -3   8   5   60.09    5.90
   3   8  -5   63.09    5.50
  -3   8   5   59.99    5.50
   3   8  -5   70.39    5.60
   3   8  -5   58.39    6.70
   3  -8  -5   66.99    5.50
  -3  -8   5   66.09    5.70
   3  -8  -5   60.79    6.00
   3  -8  -5   70.09    5.70
  -3  -8   5   57.79    6.30
   3   8  -4   60.49    5.90
   3   8  -4   50.29    4.80
  -3   8   4   51.59    4.70
  -3   8   4   53.19    5.20
   3   8  -4   53.19    4.70
   3  -8  -4   56.49    4.80
  -3  -8   4   51.09    5.40
   3  -8  -4   53.49    5.10
  -3  -8   4   52.79    4.70
   3  -8  -4   61.79    4.90
   3   8  -3  379.96   28.30
  -3   8   3  339.47   28.30
   3   8  -3  304.67   28.30
  -3   8   3  341.77   28.40
   3  -8  -3  354.26   28.30
   3  -8  -3  333.57   28.40
   3  -8  -3  394.96   28.40
  -3  -8   3  331.07   28.20
  -3  -8   3  322.37   28.60
  -3   8   2  389.86   31.90
   3   8  -2  386.16   31.80
  -3   8   2  383.06   31.90
   3  -8  -2  387.96   31.80
  -3  -8   2  390.96   32.00
   3   8  -1  229.28   18.30
   3   8  -1  230.48   18.30
   3   8  -1  212.08   18.30
   3  -8  -1  221.78   18.40
  -3   8   0   10.40    1.20
   3   8   0    8.60    0.90
   3   8   0    7.40    0.80
  -3   8   0    6.70    0.90
   3   8   0   10.30    1.20
  -3   8   0    8.10    1.10
   3  -8   0    9.90    1.20
  -3  -8   0    6.40    0.80
   3  -8   0    7.50    0.80
  -3  -8   0    8.40    1.10
  -3   8  -1   37.10    3.40
  -3   8  -1   41.30    3.50
   3  -8   1   39.20    3.40
  -3  -8  -1   41.80    3.70
  -3  -8  -1   44.00    3.40
  -3   8  -2  139.19   10.10
  -3   8  -2  118.19    9.90
   3   8   2   99.89   10.00
  -3   8  -2  112.59    9.90
  -3   8  -2  138.29   10.50
   3   8   2  127.39   10.00
  -3  -8  -2  110.49    9.90
   3  -8   2  125.79   10.00
   3  -8   2  116.79   10.00
  -3  -8  -2  113.39   10.20
  -3   8  -3   24.10    2.20
  -3   8  -3   17.20    2.00
   3   8   3   16.50    2.10
  -3   8  -3   27.90    3.40
   3   8   3   22.30    2.30
  -3   8  -3   21.10    2.00
   3  -8   3   20.30    2.10
  -3  -8  -3   21.60    2.00
  -3  -8  -3   18.50    2.50
   3  -8   3   19.20    2.00
   3   8   4  189.98   18.60
   3   8   4  206.08   18.50
  -3   8  -4  262.07   18.50
   3  -8   4  213.18   18.60
  -3  -8  -4  233.68   19.20
  -3  -8  -4  225.28   18.50
   3  -8   4  230.58   18.40
   3   8   5   46.40    4.50
  -3   8  -5   52.49    4.30
   3   8   5   41.50    4.70
  -3   8  -5   48.30    6.20
  -3  -8  -5   45.20    5.50
   3  -8   5   56.59    4.80
  -3  -8  -5   47.90    4.40
  -3   8  -6   24.20    4.50
   3   8   6   28.30    3.60
  -3   8  -6   28.50    2.90
  -3  -8  -6   32.90    3.00
   3  -8   6   28.80    3.40
   3   8   7    3.10    2.10
  -3   8  -7    5.70    3.30
  -3   8  -7    4.10    1.50
   3  -8   7    5.50    2.00
   3   9  -8   86.59    7.70
  -3   9   8   78.79    8.40
  -3   9   7  113.29   10.30
   3   9  -7  116.79    9.70
   3   9  -7  104.99   11.30
  -3  -9   7  101.49   10.70
   3  -9  -7  106.09   10.60
  -3  -9   7  112.29   10.00
   3  -9  -7  122.49    9.90
  -3   9   6   45.50    5.30
   3   9  -6   61.69    5.00
   3   9  -6   53.29    6.50
  -3  -9   6   47.50    6.00
   3  -9  -6   51.99    5.00
  -3  -9   6   49.70    5.00
   3  -9  -6   56.49    5.80
   3   9  -5  143.09   11.90
   3   9  -5  146.99   12.90
   3   9  -5  130.79   11.90
  -3   9   5  135.59   12.20
  -3   9   5  137.19   11.90
   3  -9  -5  160.58   12.10
  -3  -9   5  141.99   12.60
   3  -9  -5  133.29   12.30
   3  -9  -5  142.49   11.90
  -3  -9   5  154.88   12.00
   3   9  -4  822.42   66.69
  -3   9   4  743.63   66.09
  -3   9   4  807.32   66.29
   3   9  -4  773.32   66.09
   3   9  -4  855.61   66.09
   3  -9  -4  821.52   66.09
   3  -9  -4  900.61   66.19
   3  -9  -4  770.02   66.29
  -3  -9   4  760.52   66.49
  -3  -9   4  825.52   66.09
   3   9  -3  108.49    8.50
  -3   9   3   86.79    7.80
   3   9  -3   86.29    7.70
  -3   9   3   85.39    7.70
  -3  -9   3   88.89    8.10
   3   9  -2   24.40    2.20
   3   9  -2   23.00    2.00
  -3   9   2   22.00    2.30
   3  -9  -2   20.30    2.10
   3  -9  -2   17.50    1.90
  -3  -9   2   21.90    2.40
   3   9  -1  201.98   18.20
  -3   9   1  259.27   18.30
   3   9  -1  212.08   18.10
  -3  -9   1  216.68   18.30
   3  -9  -1  240.68   18.20
   3  -9  -1  197.88   18.20
   3  -9  -1  222.28   18.10
   3   9   0  797.02   64.89
  -3   9   0  707.43   64.89
   3  -9   0  766.72   64.89
  -3  -9   0  817.62   64.89
  -3  -9   0  871.41   64.99
   3  -9   0  806.22   64.89
  -3   9  -1   34.40    3.80
  -3   9  -1   41.70    3.50
   3   9   1   39.80    3.60
  -3   9  -1   36.40    3.70
   3   9   1   39.50    3.50
  -3   9  -1   38.40    3.40
   3  -9   1   38.40    3.60
  -3  -9  -1   43.60    3.70
  -3  -9  -1   43.00    3.40
   3  -9   1   40.60    3.40
   3   9   2   19.70    2.40
  -3   9  -2   22.70    2.10
  -3   9  -2   23.00    2.00
   3  -9   2   22.20    2.10
  -3  -9  -2   23.60    2.60
  -3  -9  -2   21.70    2.00
  -3   9  -3   19.70    2.50
  -3   9  -3   25.30    2.30
   3   9   3   27.80    2.70
   3   9   3   21.60    2.50
  -3   9  -3   23.30    3.60
  -3   9  -3   27.80    2.50
   3  -9   3   23.30    2.40
   3  -9   3   31.60    2.50
  -3  -9  -3   22.80    2.30
  -3  -9  -3   23.90    3.10
  -3   9  -4   84.49    6.80
   3   9   4   90.59    7.20
   3   9   4   78.19    7.00
  -3  -9  -4   74.69    7.60
   3  -9   4   77.39    7.00
   3  -9   4   74.19    6.70
  -3  -9  -4   80.69    6.80
   3   9   5   34.80    3.60
   3   9   5   25.10    3.10
  -3   9  -5   27.50    4.30
  -3   9  -5   31.90    2.80
   3  -9   5   25.70    3.10
  -3  -9  -5   25.80    4.20
  -3  -9  -5   28.60    2.80
  -3   9  -6   21.20    4.30
  -3   9  -6   23.40    2.60
   3   9   6   20.60    3.00
  -3  -9  -6   27.00    2.70
   3  -9   6   29.70    3.40
  -3   9  -7   17.30    2.20
   3   9   7   11.90    2.70
   3  -9   7   13.10    2.50
   3  10  -8   21.10    2.80
  -3  10   8   15.50    3.40
  -3 -10   8   20.90    4.20
   3  10  -7   91.29   10.60
   3  10  -7  111.39    9.00
  -3  10   7  102.69    9.60
  -3 -10   7  105.69    9.10
  -3 -10   7   98.09   10.00
   3 -10  -7   98.69    9.00
   3  10  -6  126.29   12.30
   3  10  -6  137.79   10.90
  -3  10   6  134.19   11.50
   3 -10  -6  129.99   11.00
  -3 -10   6  127.19   11.00
   3 -10  -6  122.69   11.50
  -3 -10   6  122.79   11.70
   3  10  -5   30.10    2.90
   3  10  -5   37.40    4.80
   3  10  -5   25.80    3.00
  -3  10   5   26.60    3.00
  -3  10   5   29.20    3.40
   3 -10  -5   32.90    3.20
  -3 -10   5   28.80    4.10
  -3 -10   5   28.30    2.90
   3 -10  -5   32.70    3.60
   3 -10  -5   29.50    2.90
   3  10  -4   85.79    6.90
   3  10  -4   94.69    8.10
  -3  10   4   78.79    7.20
  -3  10   4   76.29    6.90
   3  10  -4   72.09    6.90
  -3 -10   4   79.29    6.80
  -3 -10   4   78.69    7.50
   3 -10  -4   86.99    7.00
   3 -10  -4   72.59    7.00
   3 -10  -4   79.09    6.80
  -3  10   3  625.14   49.00
  -3  10   3  566.14   48.90
   3  10  -3  607.14   48.90
  -3 -10   3  588.84   49.10
   3 -10  -3  591.04   48.80
  -3 -10   3  595.74   48.60
   3  10  -2   86.79    7.20
  -3  10   2   79.59    7.20
   3  10  -1   52.09    4.30
   3  10  -1   49.30    4.40
   3 -10  -1   51.19    4.50
   3 -10  -1   55.29    4.30
  -3 -10   1   51.79    4.60
  -3 -10   1   50.99    4.30
   3  10   0  368.06   28.10
  -3  10   0  327.87   28.10
  -3  10   0  289.57   28.20
   3 -10   0  350.66   28.10
  -3 -10   0  384.76   28.20
  -3 -10   0  338.17   28.10
   3  10   1  123.19    9.50
  -3  10  -1  125.89    9.80
  -3  10  -1  102.39    9.40
  -3  10  -1  101.89    9.40
   3 -10   1  137.49    9.60
  -3 -10  -1  114.39    9.60
  -3 -10  -1  106.79    9.40
   3 -10   1  101.49    9.40
  -3  10  -2  527.25   43.70
  -3  10  -2  516.95   43.30
   3  10   2  546.55   43.40
  -3  10  -2  595.44   43.30
  -3  10  -2  536.15   43.40
  -3 -10  -2  505.15   43.30
   3 -10   2  476.25   43.30
   3 -10   2  520.75   43.40
  -3 -10  -2  537.35   43.60
   3  10   3  147.09   13.60
  -3  10  -3  168.88   13.40
  -3  10  -3  162.58   13.50
   3 -10   3  163.18   13.50
   3 -10   3  173.58   13.50
  -3 -10  -3  166.38   14.00
  -3 -10  -3  154.58   13.40
   3  10   4   88.29    8.90
  -3  10  -4  110.79    8.70
   3  10   4  112.59    9.10
  -3  10  -4  114.29   10.00
  -3  10  -4  110.59    8.80
  -3 -10  -4   91.19    8.70
   3 -10   4  118.69    8.90
   3 -10   4   94.49    8.70
  -3 -10  -4   97.89    9.40
  -3  10  -5    7.90    1.20
   3  10   5    6.70    1.30
  -3  10  -5    4.30    2.70
   3  10   5    1.60    1.70
  -3 -10  -5    5.80    1.10
  -3 -10  -5    7.90    2.30
   3 -10   5    6.20    1.40
  -3  10  -6    8.80    1.50
   3  10   6    7.10    2.10
  -3  10  -6    5.00    2.80
   3 -10   6    9.20    1.90
  -3 -10  -6   10.20    1.50
   3  10   7   12.80    2.40
  -3  10  -7   14.20    1.90
   3 -10   7   12.50    2.40
   3  11  -8    1.90    1.70
  -3  11   8    1.00    2.40
  -3 -11   8    8.50    3.40
  -3  11   7   11.60    2.90
   3  11  -7   16.70    2.10
   3 -11  -7   17.60    3.10
  -3 -11   7   14.90    3.50
  -3  11   6   12.00    2.60
   3  11  -6   15.30    2.00
   3  11  -6   11.40    3.40
   3 -11  -6   12.40    2.50
  -3 -11   6   11.80    3.00
  -3 -11   6   11.10    1.90
   3 -11  -6   14.00    2.00
   3  11  -5   36.60    3.50
   3  11  -5   44.50    5.30
   3  11  -5   35.10    3.60
  -3  11   5   38.50    4.20
  -3  11   5   31.40    3.50
   3 -11  -5   32.80    4.00
  -3 -11   5   35.80    4.50
   3 -11  -5   35.90    3.50
   3 -11  -5   36.30    3.70
  -3 -11   5   41.80    3.50
   3  11  -4   82.69    6.80
  -3  11   4   70.09    6.90
  -3  11   4   83.49    7.20
   3  11  -4   77.19    7.00
   3  11  -4   86.99    8.00
  -3 -11   4   81.19    7.50
   3 -11  -4   73.69    7.00
   3 -11  -4   86.09    7.00
  -3 -11   4   76.29    6.70
   3  11  -3 1075.79   88.59
   3  11  -3 1122.59   88.49
  -3  11   3 1012.80   88.59
  -3  11   3 1114.49   88.69
   3 -11  -3 1187.28   88.59
   3 -11  -3 1004.80   88.49
  -3 -11   3 1018.30   88.29
  -3 -11   3 1129.69   88.79
   3  11  -2   46.70    4.10
  -3  11   2   40.00    4.10
  -3  11   2   39.30    4.00
   3  11  -2   47.30    3.90
   3 -11  -2   41.20    3.80
   3 -11  -2   46.30    3.90
  -3 -11   2   48.90    4.20
  -3  11   1  860.11   75.39
   3  11  -1  879.61   75.39
  -3 -11   1  936.31   75.19
   3 -11  -1  926.61   75.39
   3 -11  -1 1008.20   75.39
   3  11   0    1.10    0.90
   3  11   0    1.10    0.50
  -3  11   0    0.60    0.40
   3  11   0    0.60    0.50
  -3  11   0    0.70    0.80
  -3  11   0    0.30    1.00
   3 -11   0    0.60    0.40
  -3 -11   0    1.40    0.70
   3 -11   0    0.90    0.60
  -3 -11   0    0.80    0.50
   3  11   1  714.33   55.49
  -3  11  -1  663.73   55.69
  -3  11  -1  653.03   55.39
   3  11   1  785.32   55.59
  -3  11  -1  635.04   55.39
  -3  11  -1  686.93   55.59
  -3 -11  -1  651.73   55.39
  -3 -11  -1  675.53   55.59
   3 -11   1  640.94   55.39
  -3  11  -2   16.10    1.80
   3  11   2   21.20    2.30
  -3  11  -2   15.80    1.90
   3  11   2   24.70    2.00
   3 -11   2   19.20    1.90
  -3 -11  -2   18.20    1.80
  -3 -11  -2   16.40    2.30
  -3  11  -3   25.90    2.50
   3  11   3   26.10    2.70
   3  11   3   17.30    2.70
  -3  11  -3   27.40    2.60
  -3  11  -3   28.40    3.80
  -3  11  -3   27.50    2.80
  -3 -11  -3   26.50    2.40
   3 -11   3   24.70    2.60
   3 -11   3   27.80    2.60
  -3 -11  -3   23.80    3.20
  -3  11  -4   13.20    1.70
   3  11   4   12.40    1.80
  -3  11  -4   14.10    1.50
   3  11   4   10.70    1.90
  -3  11  -4   11.10    2.70
   3 -11   4   12.60    1.50
  -3 -11  -4   10.50    1.40
   3 -11   4   12.40    1.60
  -3 -11  -4   11.50    2.30
   3  11   5   35.10    3.50
  -3  11  -5   37.20    5.50
   3  11   5   24.60    3.60
  -3  11  -5   39.30    3.30
  -3 -11  -5   32.70    4.60
   3 -11   5   34.20    3.50
  -3 -11  -5   32.20    3.30
  -3  11  -6   18.00    2.20
   3  11   6   14.70    2.50
  -3  11  -6   13.90    3.80
  -3 -11  -6   17.80    2.20
  -3 -11  -6   14.60    3.30
   3 -11   6   20.70    2.60
  -3  11  -7    3.10    1.30
  -3  11  -7    1.30    3.30
   3  11   7   -2.50    2.00
   3 -11   7    1.50    1.40
  -3 -11  -7    0.90    2.60
   3  12  -8   10.50    2.10
  -3  12   8    9.50    2.80
  -3 -12   8    9.50    3.60
   3  12  -7   10.10    1.70
  -3  12   7   10.10    2.70
   3 -12  -7    9.20    2.60
  -3 -12   7   13.10    3.30
  -3  12   6   97.09    8.90
   3  12  -6   94.79    9.60
   3  12  -6  100.89    8.30
  -3 -12   6   97.99    9.30
   3 -12  -6   87.79    8.40
   3 -12  -6   90.09    8.80
  -3  12   5   76.89    7.50
   3  12  -5   85.79    8.50
  -3  12   5   80.99    7.20
   3  12  -5   86.49    7.20
   3  12  -5   79.19    7.20
   3 -12  -5   78.69    7.10
   3 -12  -5   90.79    7.30
  -3 -12   5   87.79    7.10
   3 -12  -5   76.39    7.50
  -3 -12   5   84.99    8.00
  -3  12   4   61.79    5.70
  -3  12   4   65.79    6.10
   3  12  -4   63.19    5.80
   3  12  -4   61.89    5.50
   3  12  -4   81.19    7.10
   3 -12  -4   70.79    5.70
  -3 -12   4   59.19    6.30
  -3 -12   4   60.69    5.40
   3 -12  -4   55.29    5.70
   3  12  -3   92.39    8.60
  -3  12   3   99.99    8.60
   3  12  -3  107.89    8.40
  -3  12   3  106.09    8.60
  -3 -12   3   96.89    8.10
   3 -12  -3   93.49    8.40
  -3 -12   3   91.79    8.20
  -3 -12   3   99.99    8.90
   3 -12  -3  111.39    8.50
  -3  12   2  362.96   34.30
   3  12  -2  437.76   34.40
  -3  12   2  432.96   34.40
  -3 -12   2  434.36   34.50
   3  12  -1   88.29    7.90
  -3  12   1  105.99    8.30
   3  12  -1  104.79    8.20
   3 -12  -1   91.99    8.00
  -3 -12   1   94.39    7.80
  -3 -12   1   89.49    8.10
   3 -12  -1   96.39    7.90
  -3  12   0  110.39    9.90
   3  12   0  114.09    9.70
  -3  12   0  113.59    9.80
  -3 -12   0  128.19    9.90
   3 -12   0  121.39    9.80
  -3 -12   0  117.59    9.70
  -3  12  -1   85.49    7.10
  -3  12  -1   83.59    7.10
  -3 -12  -1   83.79    7.10
  -3 -12  -1   89.59    7.40
   3 -12   1   82.79    7.10
   3  12   2  156.08   11.80
  -3  12  -2  139.29   11.60
  -3  12  -2  140.59   12.10
   3  12   2  144.29   11.70
  -3  12  -2  142.29   11.60
  -3  12  -2  136.39   11.80
  -3 -12  -2  133.59   11.90
  -3 -12  -2  130.59   11.60
   3 -12   2  135.09   11.70
   3  12   3   36.50    3.60
  -3  12  -3   40.70    3.30
  -3  12  -3   33.70    3.30
   3  12   3   45.00    3.70
   3 -12   3   40.30    3.40
  -3 -12  -3   31.20    3.20
   3 -12   3   31.20    3.30
  -3 -12  -3   34.00    4.00
   3  12   4   19.70    2.60
   3  12   4   24.10    2.70
  -3  12  -4   28.10    2.60
  -3  12  -4   25.10    2.40
  -3 -12  -4   20.80    2.40
   3 -12   4   19.10    2.40
  -3 -12  -4   22.50    3.40
   3 -12   4   22.60    2.40
  -3  12  -5    5.30    2.90
   3  12   5    4.00    1.70
   3  12   5   10.50    1.60
  -3  12  -5   11.40    1.40
   3 -12   5    7.90    1.50
  -3 -12  -5    6.30    2.40
  -3 -12  -5    7.40    1.30
   3  12   6    3.40    1.70
  -3  12  -6    3.40    3.10
  -3  12  -6    5.20    1.30
   3 -12   6    4.30    1.60
  -3 -12  -6    3.70    1.20
  -3 -12  -6    7.60    2.60
   3  12   7   15.60    2.80
  -3  12  -7   21.00    2.40
  -3 -12  -7   16.90    3.80
   3 -12   7   20.60    2.90
  -3  13   8   26.30    4.00
   3  13  -8   30.80    3.70
  -3 -13   8   29.00    4.80
  -3  13   7   14.90    2.80
   3  13  -7   10.60    2.00
  -3 -13   7    8.00    3.30
  -3  13   6   -0.90    1.70
   3  13  -6    5.20    3.30
   3  13  -6    5.30    1.20
   3 -13  -6    3.20    1.50
   3 -13  -6    5.00    1.90
  -3 -13   6    2.60    2.50
   3  13  -5   67.39    6.10
  -3  13   5   64.79    6.20
   3  13  -5   86.89    7.90
   3  13  -5   65.99    6.30
  -3  13   5   66.89    6.50
   3 -13  -5   66.69    6.50
  -3 -13   5   77.79    6.10
  -3 -13   5   62.49    6.80
   3 -13  -5   73.29    6.30
   3  13  -4  474.55   38.60
  -3  13   4  468.65   38.80
   3  13  -4  498.75   39.40
  -3  13   4  425.96   38.60
   3  13  -4  465.65   38.50
  -3 -13   4  479.35   39.00
   3 -13  -4  520.95   38.60
   3 -13  -4  444.36   38.60
  -3 -13   4  446.66   38.40
   3  13  -3  246.78   18.40
  -3  13   3  223.38   18.60
   3  13  -3  214.18   18.50
  -3  13   3  220.88   18.60
  -3 -13   3  228.58   18.80
  -3 -13   3  227.98   18.20
   3 -13  -3  222.68   18.40
   3 -13  -3  190.48   18.40
  -3  13   2   57.69    5.20
   3  13  -2   51.89    4.80
  -3  13   2   54.69    4.90
   3  13  -2   60.29    5.10
  -3 -13   2   52.79    5.20
   3 -13  -2   62.69    4.90
   3 -13  -2   51.39    4.70
   3  13  -1   47.30    4.10
   3 -13  -1   49.10    4.20
  -3  13   0    3.40    0.60
   3  13   0    1.20    0.60
  -3  13   0    3.30    1.20
   3  13   0    2.50    0.50
   3  13   0    4.70    1.20
   3 -13   0    2.50    0.60
  -3 -13   0    2.30    0.60
  -3 -13   0    3.20    0.90
   3 -13   0    2.40    0.80
  -3  13  -1  112.09   10.00
  -3  13  -1  131.79   10.40
  -3  13  -1  136.19   10.40
  -3  13  -1  113.59   10.00
   3  13   1  133.59   10.10
  -3 -13  -1  119.19   10.20
  -3 -13  -1  115.39   10.00
   3 -13   1  108.89   10.00
   3 -13   1  120.39   10.30
  -3  13  -2   10.70    1.30
  -3  13  -2    8.70    1.90
  -3  13  -2    8.50    1.50
   3  13   2   10.00    1.40
  -3  13  -2    8.80    1.10
   3  13   2    9.30    1.50
   3 -13   2    8.80    1.70
  -3 -13  -2    9.70    1.10
   3 -13   2    9.50    1.10
  -3 -13  -2    9.30    1.60
  -3  13  -3   59.09    5.40
  -3  13  -3   48.70    4.20
   3  13   3   42.80    4.50
   3  13   3   43.90    4.30
  -3  13  -3   46.20    4.20
  -3  13  -3   53.49    4.50
   3 -13   3   46.80    4.20
  -3 -13  -3   43.70    4.10
   3 -13   3   42.50    4.30
  -3 -13  -3   45.70    4.80
  -3  13  -4   48.10    5.50
  -3  13  -4   45.60    4.00
   3  13   4   36.10    4.10
  -3  13  -4   45.50    3.80
  -3  13  -4   39.50    3.80
   3  13   4   38.40    4.10
  -3 -13  -4   38.20    4.70
  -3 -13  -4   39.40    3.80
   3 -13   4   43.10    4.00
   3 -13   4   39.10    3.90
   3  13   5    7.00    1.60
  -3  13  -5    4.20    2.80
  -3  13  -5   10.30    1.40
   3  13   5    6.20    1.60
  -3 -13  -5    6.80    2.30
  -3 -13  -5    6.80    1.30
   3 -13   5    7.20    1.40
   3  13   6   10.60    2.50
  -3  13  -6   10.00    3.60
  -3  13  -6   18.40    2.00
   3 -13   6   13.80    2.10
  -3 -13  -6   12.00    3.20
  -3 -13  -6   16.80    2.00
   3  13   7    0.80    2.10
  -3  13  -7    1.90    1.70
  -3 -13  -7    5.00    2.90
   3 -13   7    2.80    1.80
   3  14  -8   55.49    5.40
  -3  14   8   52.79    6.40
  -3  14   7    5.10    2.10
   3  14  -7    7.00    1.70
  -3 -14   7    4.90    3.10
  -3  14   6   19.90    3.00
   3  14  -6   24.00    2.50
  -3  14   6   21.50    2.70
   3  14  -6   20.60    4.10
  -3 -14   6   19.80    3.60
   3 -14  -6   16.90    3.00
   3 -14  -6   20.10    2.50
  -3  14   5  106.29    9.60
  -3  14   5  119.79   10.10
   3  14  -5  107.39    9.60
   3  14  -5  114.09    9.50
   3  14  -5  119.19   10.80
   3 -14  -5  120.49    9.70
  -3 -14   5  106.59   10.30
   3 -14  -5  103.49    9.80
  -3  14   4  104.09   10.00
  -3  14   4  120.69   10.20
   3  14  -4  116.19   10.20
   3  14  -4  118.39    9.90
   3 -14  -4  131.29   10.00
  -3 -14   4  125.19   10.60
  -3 -14   4  111.99    9.70
   3 -14  -4  110.59   10.00
   3  14  -3  592.14   47.80
   3  14  -3  620.14   48.00
  -3  14   3  557.14   48.00
  -3  14   3  540.15   48.00
   3 -14  -3  558.04   47.80
   3 -14  -3  642.14   47.90
  -3 -14   3  575.44   48.20
   3  14  -2  109.09    8.80
  -3  14   2  106.69    9.20
   3  14  -2  112.79    9.10
  -3  14   2   92.79    8.90
   3 -14  -2  104.29    8.80
  -3 -14   2  111.29    9.20
   3 -14  -2  100.99    8.90
   3  14  -1   90.09    7.00
   3  14  -1   72.89    6.80
  -3  14   1   80.49    7.00
   3 -14  -1   89.99    7.00
   3  14   0  255.87   20.00
  -3  14   0  218.58   20.00
   3  14   0  248.98   20.00
   3 -14   0  250.47   20.00
  -3 -14   0  262.87   20.20
   3 -14   0  227.88   20.10
  -3 -14   0  239.18   20.00
  -3  14  -1   18.30    1.90
  -3  14  -1   19.40    1.90
  -3 -14  -1   18.70    1.90
   3 -14   1   18.80    1.90
  -3 -14  -1   21.80    2.20
  -3  14  -2   60.19    5.60
  -3  14  -2   68.09    5.30
  -3  14  -2   58.79    5.20
  -3  14  -2   61.79    6.00
   3  14   2   61.89    5.40
   3  14   2   64.19    5.60
   3 -14   2   53.29    5.60
  -3 -14  -2   59.39    5.60
  -3 -14  -2   62.29    5.20
   3 -14   2   57.49    5.10
  -3  14  -3  245.48   19.80
  -3  14  -3  250.47   19.70
   3  14   3  243.98   19.90
  -3 -14  -3  221.08   19.70
   3 -14   3  257.67   19.80
   3 -14   3  230.08   19.80
  -3 -14  -3  222.68   20.20
  -3  14  -4   10.90    2.90
  -3  14  -4   13.80    1.70
   3  14   4   14.90    2.10
  -3  14  -4   14.80    2.00
   3  14   4   10.70    1.90
  -3  14  -4   16.40    1.80
   3 -14   4   14.40    1.80
  -3 -14  -4   14.00    2.50
   3 -14   4   11.80    1.80
  -3 -14  -4   14.50    1.70
  -3  14  -5   16.70    1.80
   3  14   5    9.60    2.00
   3  14   5   12.00    2.00
  -3  14  -5    5.80    3.10
   3 -14   5   15.50    2.00
  -3 -14  -5    9.80    2.70
  -3 -14  -5   12.60    1.70
  -3  14  -6   17.00    4.30
  -3  14  -6   24.20    2.70
   3  14   6   19.00    3.00
   3 -14   6   31.50    3.30
  -3 -14  -6   22.50    2.70
  -3 -14  -6   28.10    4.10
  -3  14  -7   85.29    7.20
  -3  14  -7   67.99    9.30
   3  14   7   63.59    7.50
  -3 -14  -7   79.59    8.70
   3 -14   7   80.59    7.30
   3  15  -8   52.79    4.90
  -3  15   8   39.30    5.50
  -3  15   7    9.90    2.40
   3  15  -7    9.90    1.90
  -3 -15   7    7.20    3.30
  -3  15   6    0.40    1.70
  -3  15   6    0.30    1.10
   3  15  -6    0.00    1.30
   3  15  -6    2.90    3.20
  -3 -15   6    1.70    2.50
   3 -15  -6   -0.70    1.40
  -3  15   5  105.79    9.30
   3  15  -5  104.79    8.80
   3  15  -5  122.09   10.50
   3  15  -5  101.59    9.00
  -3  15   5   88.39    8.80
  -3 -15   5  110.29    9.70
   3 -15  -5   93.59    9.10
  -3  15   4   44.40    4.40
   3  15  -4   36.50    4.10
  -3  15   4   35.30    3.90
   3  15  -4   42.00    3.70
  -3 -15   4   36.90    4.60
   3 -15  -4   36.40    3.90
   3 -15  -4   44.60    3.90
  -3  15   3  316.87   22.70
  -3  15   3  268.37   22.60
   3  15  -3  276.67   22.60
   3  15  -3  279.07   22.40
  -3 -15   3  278.97   22.80
   3 -15  -3  234.88   22.40
   3 -15  -3  251.87   22.40
  -3  15   2   22.70    2.90
   3  15  -2   22.60    3.00
  -3  15   2   20.10    2.50
   3 -15  -2   17.00    2.30
  -3 -15   2   26.00    2.90
   3 -15  -2   27.80    2.30
   3  15  -1   29.30    2.70
   3  15   0   86.89    7.40
   3  15   0   77.19    7.30
  -3  15   0   82.99    7.40
   3 -15   0  103.09    7.50
   3 -15   0   89.79    7.40
  -3 -15   0   83.39    7.30
  -3  15  -1   19.80    2.00
  -3  15  -1   18.80    2.80
  -3  15  -1   18.50    1.90
   3 -15   1   19.10    1.90
  -3 -15  -1   19.70    2.00
  -3 -15  -1   22.90    2.40
  -3  15  -2    8.80    1.20
  -3  15  -2    8.80    1.20
  -3 -15  -2    9.00    1.60
  -3 -15  -2    6.70    1.10
   3 -15   2   10.10    1.10
  -3  15  -3  141.99   11.00
  -3  15  -3  135.69   11.30
   3  15   3  123.09   11.30
  -3  15  -3  138.19   11.00
  -3  15  -3  142.29   11.90
   3  15   3  121.59   11.10
  -3 -15  -3  126.99   11.50
   3 -15   3  114.19   11.10
   3 -15   3  150.58   11.10
   3 -15   3  123.49   11.60
  -3 -15  -3  125.89   11.00
  -3  15  -4   36.40    3.40
   3  15   4   36.50    3.90
   3  15   4   31.50    3.80
  -3  15  -4   42.50    3.50
  -3  15  -4   34.30    3.80
  -3  15  -4   40.70    5.30
   3 -15   4   36.10    3.60
  -3 -15  -4   31.20    3.40
   3 -15   4   37.10    3.60
  -3 -15  -4   31.70    4.30
  -3  15  -5    0.20    1.00
  -3  15  -5   -2.90    2.50
   3  15   5    0.10    1.40
   3  15   5    1.70    1.70
  -3 -15  -5   -1.20    2.00
   3 -15   5   -0.90    1.20
  -3 -15  -5    0.30    0.90
   3  15   6    2.20    2.00
  -3  15  -6    5.10    1.40
  -3  15  -6    2.50    3.20
   3 -15   6    2.30    1.50
  -3 -15  -6    5.20    2.50
   3  15   7    2.10    1.90
  -3  15  -7    4.60    2.30
   3 -15   7    5.40    1.90
  -3 -15  -7    2.20    2.60
  -3  16   8    2.90    2.60
   3  16  -8    5.90    1.90
  -3  16   7    5.90    2.20
   3  16  -7    9.00    1.90
  -3 -16   7    4.40    3.20
  -3  16   6   21.50    2.90
  -3  16   6   28.40    3.60
   3  16  -6   23.20    2.70
  -3 -16   6   24.20    4.10
   3  16  -5   15.70    2.20
  -3  16   5   17.60    2.60
   3  16  -5   17.40    2.00
  -3  16   5   10.30    1.90
   3  16  -5   20.50    4.00
  -3 -16   5   12.60    3.00
   3 -16  -5   13.00    2.30
  -3  16   4  230.48   21.50
   3  16  -4  250.67   21.30
  -3  16   4  262.27   21.60
   3  16  -4  278.87   21.60
  -3 -16   4  278.07   22.00
   3 -16  -4  276.57   21.50
   3 -16  -4  230.48   21.40
   3  16  -3   79.79    6.60
   3  16  -3   64.69    7.00
   3 -16  -3   74.19    6.70
  -3 -16   3   88.79    7.30
   3 -16  -3   74.79    6.60
   3  16  -2   72.79    6.40
  -3  16   2   64.59    6.30
   3  16  -2   69.59    6.00
  -3  16   2   60.09    6.10
   3 -16  -2   79.79    6.00
  -3 -16   2   66.19    6.40
   3 -16  -2   68.69    6.10
   3  16  -1   17.90    1.70
   3  16  -1   20.10    2.00
  -3 -16   1   19.40    2.00
   3 -16  -1   22.00    2.10
  -3  16   0   22.20    2.20
   3  16   0   19.10    2.20
   3  16   0   22.70    2.30
  -3  16   0   33.00    3.00
  -3 -16   0   26.90    2.60
  -3 -16   0   20.10    2.20
   3 -16   0   26.50    2.30
   3 -16   0   21.50    2.20
   3  16   1  137.39   10.20
  -3  16  -1  120.49   10.20
  -3  16  -1  109.79    9.70
   3  16   1  128.29    9.90
  -3  16  -1  115.99    9.70
  -3  16  -1  115.19   10.20
   3 -16   1  103.49    9.70
  -3 -16  -1  114.49    9.70
  -3 -16  -1  114.29    9.90
   3 -16   1  113.69   10.00
   3  16   2   39.10    3.70
  -3  16  -2   42.70    3.50
  -3  16  -2   34.60    3.40
  -3  16  -2   43.40    4.10
  -3  16  -2   41.40    4.40
   3  16   2   45.40    4.10
  -3 -16  -2   37.50    3.50
   3 -16   2   33.70    3.40
   3 -16   2   40.10    4.20
  -3 -16  -2   34.00    4.10
  -3  16  -3   30.70    4.30
   3  16   3   26.40    3.30
  -3  16  -3   18.30    2.30
  -3  16  -3   27.60    3.20
  -3  16  -3   17.50    2.30
   3  16   3   22.00    2.70
   3 -16   3   22.60    2.70
  -3 -16  -3   17.80    3.00
  -3 -16  -3   20.80    2.20
   3 -16   3   26.30    3.40
   3 -16   3   20.90    2.40
  -3  16  -4   31.80    4.70
   3  16   4   31.40    3.80
  -3  16  -4   30.50    3.50
   3  16   4   31.00    3.70
  -3  16  -4   37.90    3.40
  -3  16  -4   35.20    3.20
  -3 -16  -4   28.10    4.10
  -3 -16  -4   31.60    3.20
   3 -16   4   31.20    3.30
   3 -16   4   36.00    4.50
   3 -16   4   28.90    3.20
  -3  16  -5   67.99    5.50
   3  16   5   60.69    5.90
  -3  16  -5   59.39    7.40
   3  16   5   55.49    5.90
  -3 -16  -5   62.89    6.70
   3 -16   5   59.39    5.60
   3 -16   5   52.49    6.70
  -3 -16  -5   58.89    5.40
   3  16   6    1.20    2.00
  -3  16  -6   -0.80    1.20
  -3  16  -6    2.10    3.20
   3 -16   6    1.40    1.50
   3 -16   6    2.10    3.00
  -3 -16  -6    1.00    2.70
   3  16   7    2.40    2.30
   3 -16   7    7.80    2.00
   3 -16   7    3.90    3.70
  -3 -16  -7    6.80    3.00
  -3  17   7   11.70    2.60
   3  17  -7   10.50    2.10
  -3  17   6   22.30    2.70
  -3  17   6   23.50    3.50
   3  17  -6   21.50    2.70
  -3 -17   6   24.50    4.20
   3  17  -5   18.20    2.60
  -3  17   5   27.10    3.10
  -3  17   5   17.10    2.50
   3  17  -5   21.00    2.60
  -3 -17   5   24.80    3.60
   3  17  -4  141.09   11.70
   3  17  -4  135.19   12.00
  -3  17   4  140.99   12.10
  -3  17   4  122.19   12.00
   3 -17  -4  160.38   11.90
   3 -17  -4  133.89   11.80
  -3 -17   4  139.79   12.40
   3  17  -3   26.70    3.90
  -3  17   3   30.30    3.60
   3  17  -3   30.90    3.20
  -3  17   3   38.20    3.90
   3 -17  -3   34.00    3.30
   3 -17  -3   33.50    3.30
  -3 -17   3   37.90    4.20
   3  17  -2  109.49    9.60
  -3  17   2   98.89    9.70
   3  17  -2  115.39   10.00
  -3  17   2  115.79   10.00
   3 -17  -2  115.49    9.70
  -3 -17   2  105.09    9.90
   3 -17  -2  133.09    9.60
  -3  17   1  268.37   23.00
   3  17  -1  306.87   22.90
   3 -17  -1  301.87   22.90
   3 -17  -1  233.98   22.90
   3  17   0    6.00    1.00
  -3  17   0    5.80    1.00
  -3  17   0    5.90    1.70
   3  17   0    9.20    1.60
  -3 -17   0    5.20    0.90
   3 -17   0    6.70    0.90
  -3 -17   0    6.70    1.30
   3 -17   0    5.60    1.00
  -3  17  -1   56.49    5.00
  -3  17  -1   62.19    5.10
   3  17   1   59.29    5.10
  -3 -17  -1   56.19    5.30
   3 -17   1   56.09    5.00
  -3 -17  -1   57.59    5.00
  -3  17  -2   21.70    2.40
  -3  17  -2   20.70    2.30
   3  17   2   29.70    3.20
  -3 -17  -2   24.60    2.30
   3 -17   2   21.10    2.30
  -3 -17  -2   20.60    2.80
  -3  17  -3    6.90    1.80
   3  17   3    1.00    1.40
   3  17   3    3.30    1.20
  -3  17  -3    2.00    2.10
  -3  17  -3    1.70    0.90
  -3  17  -3    2.90    1.00
   3 -17   3    2.10    1.00
  -3 -17  -3    1.00    0.70
   3 -17   3    2.80    0.90
  -3 -17  -3    2.90    1.60
  -3  17  -4    7.10    2.80
   3  17   4    8.20    1.80
  -3  17  -4    5.70    1.40
  -3  17  -4    6.90    1.40
  -3  17  -4    4.30    1.90
   3  17   4    6.60    1.90
  -3 -17  -4    6.70    2.20
   3 -17   4    8.00    1.50
  -3 -17  -4    6.00    1.30
   3 -17   4    8.00    2.60
   3 -17   4    7.80    1.60
   3  17   5    9.90    2.20
  -3  17  -5   13.00    1.80
  -3  17  -5    8.60    3.40
   3  17   5   11.10    2.20
  -3 -17  -5    9.60    1.60
  -3 -17  -5    9.10    2.70
   3 -17   5   18.00    3.40
   3 -17   5    9.50    1.70
  -3  17  -6  121.89   12.20
   3  17   6   95.69   10.40
  -3  17  -6  132.09   10.10
   3 -17   6  120.49   10.40
  -3 -17  -6  106.19   10.00
   3 -17   6  120.79   11.50
  -3 -17  -6  125.49   11.50
   3  18  -7   17.40    2.50
  -3  18   7   16.80    3.30
  -3  18   6   31.70    4.20
  -3  18   6   39.40    4.80
   3  18  -6   42.50    4.00
   3  18  -6   58.99    7.10
  -3 -18   6   40.10    5.80
  -3  18   5    8.00    1.90
   3  18  -5   11.80    1.80
  -3  18   5   12.70    2.50
   3  18  -5    9.40    2.00
  -3 -18   5   10.00    2.90
   3 -18  -5   10.70    1.80
  -3  18   4   41.30    4.40
   3  18  -4   33.40    4.10
   3  18  -4   32.20    3.50
  -3  18   4   32.90    4.00
  -3 -18   4   40.70    4.80
   3 -18  -4   35.70    3.80
  -3  18   3   84.69    7.80
  -3  18   3   84.59    7.50
   3  18  -3   86.09    7.20
   3  18  -3   80.29    7.70
  -3 -18   3   87.09    7.90
   3 -18  -3   84.69    7.30
   3 -18  -3   78.39    7.20
   3  18  -2   55.69    5.40
  -3  18   2   58.39    5.40
  -3 -18   2   48.10    5.20
  -3  18   1   33.40    2.90
   3  18  -1   29.00    2.70
  -3  18   1   36.20    3.50
  -3 -18   1   19.10    2.60
  -3 -18   1   24.70    3.20
   3 -18  -1   30.10    2.60
   3 -18  -1   28.10    2.70
   3  18   0   68.29    6.10
   3  18   0   69.79    6.10
  -3  18   0   70.79    6.20
   3 -18   0   75.69    6.20
  -3 -18   0   69.79    6.10
  -3 -18   0   74.49    6.40
  -3  18  -1  113.99    9.20
   3  18   1   98.79    8.60
  -3  18  -1   94.79    8.50
  -3  18  -1   99.59    8.60
   3  18   1  124.29    9.10
   3 -18   1  110.89    8.90
   3 -18   1   95.19    8.50
  -3 -18  -1   91.89    8.50
  -3 -18  -1   95.09    8.80
  -3  18  -2  101.29    8.20
  -3  18  -2   93.59    7.70
   3  18   2   85.19    7.30
  -3  18  -2   79.99    7.20
   3  18   2   94.49    7.70
  -3  18  -2   79.19    7.10
  -3 -18  -2   77.59    7.50
  -3 -18  -2   76.79    7.10
   3 -18   2   72.79    7.10
   3 -18   2   88.49    7.70
   3  18   3   11.70    2.10
  -3  18  -3   10.50    1.50
  -3  18  -3    8.70    1.40
  -3  18  -3   15.30    2.40
  -3  18  -3   11.00    2.80
   3  18   3    8.50    1.80
  -3 -18  -3    8.60    1.40
  -3 -18  -3    7.40    2.20
   3 -18   3    8.80    1.30
   3 -18   3   10.40    2.60
   3 -18   3    9.20    1.40
  -3  18  -4  140.39   12.50
  -3  18  -4  178.28   12.50
   3  18   4  129.79   12.80
   3  18   4  158.88   12.80
   3 -18   4  150.48   12.50
   3 -18   4  142.19   12.60
  -3 -18  -4  142.69   13.20
  -3 -18  -4  137.59   12.50
  -3  18  -5   18.40    2.10
   3  18   5   12.00    2.30
  -3  18  -5   13.10    3.70
   3  18   5   11.30    2.20
   3 -18   5   11.50    2.00
   3 -18   5   20.60    3.70
  -3 -18  -5   11.70    1.90
  -3 -18  -5   13.60    3.10
  -3  18  -6   11.10    2.00
   3  18   6   14.50    2.70
  -3  18  -6   18.60    4.20
  -3 -18  -6   11.20    1.80
   3 -18   6    9.30    2.10
  -3 -18  -6   10.30    3.20
   3  19  -7   17.90    2.60
  -3  19   7   17.60    3.30
  -3 -19   7   14.00    4.10
  -3  19   6   34.00    4.00
  -3  19   6   33.70    4.30
   3  19  -6   29.10    3.50
  -3 -19   6   44.70    5.80
   3  19  -5   27.30    3.30
   3  19  -5   26.60    3.40
  -3  19   5   30.40    3.60
  -3  19   5   34.20    3.90
  -3 -19   5   36.60    5.00
   3 -19  -5   25.10    3.30
  -3  19   4  151.28   14.60
   3  19  -4  163.58   14.30
  -3  19   4  187.78   14.80
   3  19  -4  167.88   14.70
   3 -19  -4  187.08   14.50
  -3 -19   4  168.18   15.00
  -3  19   3  290.37   22.70
   3  19  -3  278.67   22.50
   3  19  -3  275.37   22.80
  -3  19   3  255.77   22.90
   3 -19  -3  273.87   22.60
  -3 -19   3  258.07   22.90
   3 -19  -3  268.07   22.50
  -3  19   2  134.19   12.00
  -3  19   2  125.49   11.70
   3  19  -2  144.49   12.10
   3 -19  -2  148.99   11.70
  -3 -19   2  137.39   12.00
   3  19  -1  573.84   46.40
   3  19  -1  505.35   46.00
  -3  19   1  551.14   46.50
  -3  19   1  559.34   46.10
  -3 -19   1  532.45   46.30
   3 -19  -1  626.14   46.10
   3 -19  -1  513.25   46.00
  -3 -19   1  636.34   46.10
   3  19   0   49.30    4.40
   3  19   0   52.09    4.40
  -3  19   0   47.20    4.50
  -3 -19   0   49.20    4.40
   3 -19   0   51.09    4.40
  -3  19  -1   74.49    6.30
   3  19   1   77.99    6.40
  -3  19  -1   71.49    6.40
   3 -19   1   72.09    6.30
  -3 -19  -1   75.09    6.30
  -3 -19  -1   71.99    6.60
  -3  19  -2  356.26   33.70
  -3  19  -2  467.55   33.80
   3  19   2  386.06   33.90
   3 -19   2  473.85   34.20
  -3 -19  -2  373.06   33.80
  -3  19  -3  113.59    9.70
  -3  19  -3  124.99   10.80
   3  19   3  104.09   10.10
  -3  19  -3  111.49   10.10
   3  19   3  111.79    9.90
  -3  19  -3  118.79    9.70
   3 -19   3  125.79    9.80
   3 -19   3  118.69   10.40
  -3 -19  -3  104.39    9.70
   3 -19   3  111.39    9.70
  -3 -19  -3  110.89   10.30
  -3  19  -4   99.59    9.70
  -3  19  -4  118.79    9.30
  -3  19  -4  129.49   11.10
   3  19   4  101.49    9.60
   3  19   4  111.79    9.90
  -3  19  -4  110.89    9.30
   3 -19   4  108.39   10.30
   3 -19   4  119.89    9.40
  -3 -19  -4   90.59    9.20
  -3 -19  -4  101.59   10.30
   3 -19   4   98.39    9.50
  -3  19  -5  104.49    8.10
   3  19   5   71.79    8.30
   3  19   5   85.09    8.50
  -3  19  -5  103.29   10.10
   3 -19   5  110.39    9.50
  -3 -19  -5   83.29    8.00
   3 -19   5   90.29    8.20
  -3 -19  -5   96.49    9.30
   3  19   6   19.50    3.20
  -3  19  -6   23.80    2.80
   3 -19   6   20.60    2.90
  -3 -19  -6   19.30    3.90
  -3  20   7   32.90    4.50
   3  20  -7   34.60    4.00
   3  20  -6  113.09    9.60
  -3  20   6  111.79   10.20
  -3  20   6  101.79    9.80
  -3 -20   6  118.39   11.00
  -3  20   5  246.98   21.70
   3  20  -5  234.58   21.60
   3  20  -5  261.37   21.40
  -3  20   5  252.47   21.80
   3 -20  -5  282.17   21.60
  -3 -20   5  261.67   22.20
  -3  20   4   17.40    2.80
  -3  20   4   15.10    2.60
   3  20  -4   12.90    2.60
   3  20  -4   22.90    2.60
  -3 -20   4   19.10    3.30
   3 -20  -4   19.60    2.50
   3  20  -3  134.69   10.90
  -3  20   3  112.09   11.40
  -3  20   3  131.79   11.20
   3  20  -3  122.39   11.30
   3 -20  -3  136.89   11.00
  -3 -20   3  126.89   11.50
   3  20  -2   92.89    8.70
   3  20  -2   91.49    8.10
  -3  20   2   84.99    8.80
  -3  20   2   97.39    8.40
   3 -20  -2  104.79    8.20
   3 -20  -2   98.49    8.30
  -3 -20   2   90.79    8.60
  -3  20   1  110.49    8.80
  -3  20   1  106.39    9.40
   3  20  -1  113.39    9.40
   3 -20  -1   85.09    8.70
   3 -20  -1  113.99    8.80
  -3 -20   1  100.79    9.00
   3  20   0   69.39    6.20
   3  20   0   64.09    6.30
   3  20   0   84.29    6.90
  -3 -20   0   62.09    6.20
   3 -20   0   60.09    6.30
  -3 -20   0   86.59    6.60
   3 -20   0   86.19    6.40
   3  20   1   53.19    4.30
  -3  20  -1   55.69    5.00
  -3  20  -1   42.20    4.10
  -3  20  -1   43.50    4.10
   3  20   1   56.49    5.00
   3 -20   1   54.49    4.60
  -3 -20  -1   36.80    4.10
  -3 -20  -1   40.90    4.40
   3 -20   1   39.00    4.10
   3  20   2  296.67   22.90
  -3  20  -2  296.37   23.20
  -3  20  -2  260.77   22.70
   3  20   2  294.27   23.20
  -3  20  -2  278.57   22.70
   3 -20   2  242.28   22.60
  -3 -20  -2  266.37   23.00
  -3 -20  -2  249.58   22.70
   3 -20   2  296.87   23.20
   3  20   3   71.89    6.30
   3  20   3   56.69    6.60
  -3  20  -3   77.99    6.00
   3 -20   3   76.69    6.00
   3 -20   3   57.39    5.80
  -3 -20  -3   67.09    6.60
  -3 -20  -3   61.39    6.00
  -3  20  -4  347.17   29.00
   3  20   4  337.07   29.10
  -3  20  -4  357.46   28.90
  -3  20  -4  395.26   29.30
   3  20   4  353.26   29.40
   3 -20   4  345.77   28.90
   3 -20   4  351.46   29.00
   3 -20   4  338.37   29.10
  -3 -20  -4  345.87   29.70
  -3 -20  -4  335.97   29.00
  -3  20  -5    9.10    3.90
   3  20   5    5.20    2.00
   3  20   5    2.30    1.90
  -3  20  -5    5.20    1.70
   3 -20   5   15.20    3.50
   3 -20   5    5.30    1.60
  -3 -20  -5    6.40    2.60
  -3 -20  -5    6.00    1.50
   3  20   6   34.70    4.80
  -3  20  -6   41.80    4.40
  -3 -20  -6   53.49    6.80
   3 -20   6   46.90    6.40
  -3  21   7   -0.90    2.10
   3  21  -7    4.80    2.00
   3  21  -6   13.10    2.00
  -3  21   6    8.60    2.20
  -3  21   6   12.60    2.90
  -3 -21   6    9.90    3.20
  -3  21   5   88.09    9.70
  -3  21   5  117.79   10.00
   3  21  -5  104.89    9.80
   3  21  -5  112.89    9.50
  -3 -21   5  124.19   10.60
   3 -21  -5  108.19    9.60
   3  21  -4  226.88   19.20
   3  21  -4  225.58   19.60
  -3  21   4  218.68   19.60
  -3  21   4  228.18   19.50
  -3 -21   4  234.88   19.90
   3 -21  -4  247.08   19.40
  -3  21   3  219.28   17.10
   3  21  -3  198.68   17.30
  -3  21   3  186.68   17.30
   3  21  -3  185.18   16.80
  -3 -21   3  211.88   17.40
   3 -21  -3  207.78   16.90
   3  21  -2   34.60    4.70
   3  21  -2   38.50    3.80
  -3  21   2   41.90    4.80
  -3  21   2   42.50    4.10
   3 -21  -2   41.70    3.80
  -3 -21   2   41.00    4.60
  -3 -21   2   41.90    3.80
   3 -21  -2   35.20    3.80
  -3  21   1    9.70    1.20
   3 -21  -1    5.20    1.10
  -3 -21   1    5.80    1.10
  -3  21   0   10.70    1.40
  -3  21   0   13.10    2.20
   3  21   0   14.90    2.30
   3  21   0    7.50    1.20
  -3 -21   0    9.90    1.70
   3 -21   0   13.00    1.80
  -3 -21   0    7.10    1.20
  -3  21  -1    8.40    1.30
   3  21   1   12.80    1.70
   3  21   1   12.10    2.30
  -3  21  -1    9.70    1.30
  -3 -21  -1    7.90    1.70
  -3 -21  -1    9.20    1.50
   3 -21   1   13.00    2.00
   3 -21   1    8.10    1.30
  -3  21  -2  465.15   39.80
  -3  21  -2  499.35   39.80
   3  21   2  526.25   39.90
  -3 -21  -2  435.56   40.00
  -3 -21  -2  445.96   39.80
   3 -21   2  453.35   39.70
   3 -21   2  566.24   40.20
   3  21   3    3.10    1.70
  -3  21  -3    3.30    1.10
  -3  21  -3    3.60    1.40
  -3  21  -3    9.50    2.30
   3  21   3    3.00    2.00
  -3 -21  -3    2.50    1.80
  -3 -21  -3    0.90    1.20
   3 -21   3    1.30    1.10
   3 -21   3    3.20    1.20
  -3  21  -4   35.30    4.20
   3  21   4   37.10    4.50
   3  21   4   26.90    3.70
  -3  21  -4   41.70    6.00
  -3  21  -4   30.70    3.50
  -3  21  -4   30.90    3.40
   3 -21   4   30.50    3.40
  -3 -21  -4   34.30    5.00
   3 -21   4   38.50    5.10
   3 -21   4   29.30    3.50
   3 -21   4   33.40    3.70
  -3 -21  -4   28.40    3.40
   3  21   5    7.80    2.30
  -3  21  -5   12.20    1.90
   3  21   5    7.30    2.20
  -3  21  -5    5.00    4.10
   3 -21   5   10.80    2.00
   3 -21   5    9.70    3.40
  -3 -21  -5    9.60    2.80
  -3 -21  -5    8.70    1.70
   3  21   6  110.19   10.90
  -3  21  -6  126.69   12.80
  -3  21  -6  119.79   10.40
   3 -21   6  149.79   12.20
  -3 -21  -6  101.49   10.30
  -3 -21  -6  125.19   11.90
  -3  22   6   54.69    5.90
   3  22  -6   49.99    4.90
  -3  22   6   44.80    5.20
  -3 -22   6   54.09    6.80
  -3  22   5   53.79    5.50
   3  22  -5   42.30    4.50
  -3  22   5   41.60    4.90
   3  22  -5   39.60    5.20
  -3 -22   5   42.50    6.00
   3 -22  -5   50.79    4.90
   3  22  -4   37.00    3.80
  -3  22   4   35.60    4.50
   3  22  -4   31.10    4.20
  -3  22   4   40.20    4.70
  -3 -22   4   39.70    5.30
   3 -22  -4   43.80    4.20
  -3  22   3  111.59   10.20
   3  22  -3  112.49    9.90
  -3  22   3  114.79   10.60
   3  22  -3  112.39   10.70
   3 -22  -3  123.99   10.10
  -3 -22   3  120.29   10.70
  -3  22   2  295.37   26.20
   3  22  -2  302.97   26.10
  -3  22   2  310.57   25.80
  -3 -22   2  310.67   25.70
  -3 -22   2  330.37   26.10
   3  22  -1   97.89    8.30
   3  22  -1   89.39    8.90
  -3  22   1   96.39    9.10
  -3  22   1   88.79    8.30
  -3 -22   1   98.69    8.70
   3 -22  -1   97.49    8.30
  -3 -22   1  110.49    8.40
   3  22   0   27.90    2.90
   3 -22   0   29.40    3.00
   3 -22   0   37.20    3.20
  -3 -22   0   26.70    2.90
  -3  22  -1    6.70    1.20
  -3  22  -1    5.60    1.10
  -3  22  -1    8.00    2.20
   3  22   1    7.30    2.20
   3  22   1    7.10    1.40
   3 -22   1    5.10    1.10
  -3 -22  -1    8.80    1.80
  -3 -22  -1    5.90    1.30
   3 -22   1    6.50    1.70
   3  22   2   69.89    5.80
  -3  22  -2   71.99    5.50
  -3  22  -2   78.79    6.60
  -3  22  -2   53.79    5.60
   3 -22   2   71.79    6.30
   3 -22   2   53.99    5.50
  -3 -22  -2   50.59    5.40
  -3 -22  -2   56.49    6.00
   3  22   3  102.09    9.70
  -3  22  -3  114.19   10.40
  -3  22  -3  106.99    9.60
   3  22   3  100.09    9.30
  -3  22  -3  114.89    9.10
  -3  22  -3  104.89    9.00
   3 -22   3  110.39    9.10
  -3 -22  -3   95.09    9.00
   3 -22   3  105.79    9.00
   3 -22   3  104.99    9.80
  -3 -22  -3   99.89    9.70
  -3  22  -4  157.98   13.10
   3  22   4  119.29   12.10
  -3  22  -4  141.39   11.70
   3  22   4  118.79   11.80
  -3  22  -4  141.29   12.10
   3 -22   4  124.39   11.80
   3 -22   4  151.28   12.60
   3 -22   4  134.59   11.50
  -3 -22  -4  129.69   12.40
  -3 -22  -4  124.69   11.60
   3 -22   4  161.78   11.80
   3  22   5    1.40    2.10
   3  22   5    0.20    1.90
  -3  22  -5    1.20    1.50
  -3  22  -5   -0.10    4.10
   3 -22   5    2.00    3.00
  -3 -22  -5    0.10    2.50
  -3 -22  -5    0.40    1.00
   3  23  -6    4.60    1.80
  -3  23   6    3.40    1.80
  -3  23   6    0.00    2.00
  -3 -23   6    0.50    3.10
   3  23  -5   10.60    2.00
   3  23  -5    5.70    2.30
  -3  23   5    8.50    2.60
  -3  23   5    7.40    2.00
  -3 -23   5    5.20    2.70
   3 -23  -5    7.90    1.90
  -3  23   4   15.90    2.80
  -3  23   4   21.50    3.00
   3  23  -4   16.40    3.10
   3  23  -4   16.60    2.10
   3 -23  -4   17.00    2.50
  -3 -23   4   14.60    3.40
   3  23  -3  284.87   23.90
  -3  23   3  260.27   23.50
   3  23  -3  276.97   23.30
  -3  23   3  273.37   23.90
  -3 -23   3  292.57   23.90
   3 -23  -3  297.97   23.50
   3  23  -2  197.18   15.80
   3  23  -2  170.38   16.30
  -3  23   2  182.28   16.40
  -3  23   2  182.48   16.00
  -3 -23   2  192.58   16.30
   3 -23  -2  191.98   15.90
  -3 -23   2  200.38   15.80
   3  23  -1   94.19    9.40
  -3  23   1  104.69    9.50
  -3  23   1  104.69    8.80
  -3 -23   1  107.79    8.70
   3 -23  -1   80.89    8.70
   3 -23  -1  107.79    8.90
  -3 -23   1  111.59    9.10
   3  23   0   16.50    2.30
  -3  23   0   19.90    2.40
   3  23   0   33.40    3.90
  -3  23   0   35.20    4.00
  -3 -23   0   17.80    2.30
   3 -23   0   27.90    2.60
  -3 -23   0   21.60    2.90
   3  23   1   30.60    3.20
  -3  23  -1   29.50    3.10
  -3 -23  -1   24.60    3.10
  -3 -23  -1   37.10    3.60
  -3  23  -2    4.00    1.50
   3  23   2    9.70    2.00
   3  23   2   13.00    2.50
  -3  23  -2   15.90    2.70
  -3  23  -2    6.40    1.30
  -3 -23  -2    6.70    1.50
   3 -23   2   14.20    2.60
  -3 -23  -2    8.60    2.00
   3 -23   2    5.40    1.40
   3  23   3   35.50    4.30
   3  23   3   34.40    4.90
  -3  23  -3   55.89    6.20
  -3  23  -3   40.90    3.90
  -3  23  -3   37.60    3.80
  -3  23  -3   44.00    4.80
  -3 -23  -3   33.90    4.50
  -3 -23  -3   40.00    4.00
   3 -23   3   46.10    4.00
   3 -23   3   33.70    3.80
   3 -23   3   47.50    5.10
  -3  23  -4   20.10    3.20
  -3  23  -4   25.20    4.50
   3  23   4   20.20    3.30
  -3  23  -4   20.00    2.70
   3  23   4   22.30    2.90
   3 -23   4   24.70    3.20
   3 -23   4   26.40    4.10
   3 -23   4   25.10    2.80
  -3 -23  -4   22.10    3.60
  -3 -23  -4   19.60    2.60
  -3  23  -5    1.90    1.20
   3  23   5    2.10    2.10
   3  23   5    3.10    2.20
   3 -23   5    6.10    3.10
  -3 -23  -5    1.10    1.30
   3 -23   5    1.10    1.20
  -3 -23  -5    1.40    2.30
  -3  24   6    2.70    2.20
  -3  24   6    3.60    2.20
   3  24  -6    5.40    1.90
   3 -24  -6    3.90    1.70
  -3 -24   6    6.60    3.50
  -3  24   5   36.00    4.80
   3  24  -5   36.90    4.90
  -3  24   5   43.40    4.90
   3  24  -5   39.10    4.10
  -3 -24   5   42.50    5.80
   3 -24  -5   48.40    4.70
   3  24  -4   39.20    4.20
  -3  24   4   40.90    5.00
  -3  24   4   37.60    4.60
   3  24  -4   43.50    5.40
  -3 -24   4   44.00    5.60
   3 -24  -4   41.40    4.50
   3  24  -3  150.68   14.40
  -3  24   3  167.28   14.10
  -3  24   3  147.19   14.40
   3  24  -3  171.18   13.80
   3 -24  -3  167.58   13.90
  -3 -24   3  169.98   14.50
  -3  24   2  150.18   11.80
   3  24  -2  111.99   11.50
   3  24  -2  135.09   12.20
  -3  24   2  125.39   12.20
   3 -24  -2  148.39   11.70
  -3 -24   2  142.79   11.60
  -3 -24   2  146.89   12.20
  -3  24   1  113.59    9.90
   3  24  -1  101.39    9.70
  -3  24   1  106.79    9.10
   3 -24  -1  112.89    9.10
  -3 -24   1  115.39    9.50
  -3 -24   1   84.59    8.90
  -3  24   0   11.40    1.70
  -3  24   0   13.80    2.60
   3  24   0   10.70    2.80
   3  24   0   10.00    1.60
  -3 -24   0   16.90    2.60
   3 -24   0   10.20    1.70
   3 -24   0   16.30    2.10
  -3 -24   0    8.80    1.70
   3  24   1  245.98   19.60
  -3  24  -1  248.38   19.70
   3 -24   1  231.98   19.00
   3 -24   1  235.78   19.30
  -3 -24  -1  190.98   19.00
  -3  24  -2  167.98   13.20
   3  24   2  161.38   13.10
  -3  24  -2  119.29   12.30
  -3  24  -2  154.48   12.40
   3  24   2  150.48   12.60
   3 -24   2  127.49   12.30
   3 -24   2  161.38   12.90
   3  24   3   30.00    3.70
  -3  24  -3   26.70    2.90
  -3  24  -3   22.60    3.50
  -3  24  -3   24.70    3.00
   3  24   3   24.10    3.20
  -3 -24  -3   24.00    3.00
  -3 -24  -3   23.20    3.60
   3 -24   3   23.50    2.90
   3 -24   3   29.10    2.90
   3 -24   3   29.60    4.40
  -3  24  -4   59.49    5.30
   3  24   4   50.59    6.10
  -3  24  -4   62.19    6.30
   3  24   4   55.19    5.60
  -3 -24  -4   57.49    5.40
  -3 -24  -4   58.99    6.30
   3 -24   4   60.29    5.20
   3 -24   4   46.60    5.70
   3  24   5   -2.10    2.00
  -3  24  -5    1.00    1.50
   3  24   5    1.60    2.10
  -3 -24  -5    3.80    1.50
   3 -24   5    1.60    1.30
   3 -24   5    1.80    3.00
  -3 -24  -5    2.00    2.30
  -3  25   5   15.80    2.70
   3  25  -5   12.00    2.10
   3  25  -5   14.70    2.70
  -3  25   5   11.90    2.60
   3 -25  -5   14.30    2.40
  -3 -25   5   15.40    3.70
  -3  25   4  111.89    9.50
   3  25  -4   95.09    9.80
  -3  25   4   93.09    9.60
   3  25  -4   98.19    8.90
   3 -25  -4  111.09    9.20
  -3 -25   4  102.79   10.00
  -3  25   3   43.10    4.70
   3  25  -3   37.30    4.00
  -3  25   3   42.30    4.90
   3  25  -3   37.60    4.90
  -3 -25   3   49.90    5.30
  -3 -25   3   39.00    4.00
   3 -25  -3   41.10    4.20
   3  25  -2   20.50    3.50
  -3  25   2   20.60    2.70
   3  25  -2   24.70    2.80
  -3  25   2   14.30    3.20
  -3 -25   2   25.20    3.70
  -3 -25   2   22.80    2.70
   3 -25  -2   24.50    2.90
   3  25  -1    8.80    1.50
   3  25  -1    9.20    2.70
  -3  25   1    9.90    1.60
  -3  25   1    9.10    2.20
  -3 -25   1    9.70    2.00
  -3 -25   1    8.40    1.40
   3 -25  -1   10.00    1.60
  -3  25   0   99.79    9.80
   3  25   0   97.89    9.70
  -3 -25   0   80.79    8.90
   3 -25   0  111.49    9.20
  -3 -25   0  115.59    9.40
   3 -25   0  115.39    9.00
  -3  25  -1   14.70    2.20
  -3  25  -1   19.80    2.20
  -3  25  -1   17.80    3.10
   3  25   1   23.40    3.20
   3 -25   1   23.40    2.90
   3 -25   1   13.70    2.10
  -3 -25  -1   13.50    2.00
  -3 -25  -1   21.60    3.10
  -3  25  -2   39.40    5.10
  -3  25  -2   42.70    4.00
   3  25   2   41.50    5.00
  -3  25  -2   42.20    3.80
  -3 -25  -2   36.00    3.90
   3 -25   2   42.00    3.90
  -3 -25  -2   31.10    4.30
   3 -25   2   43.80    4.60
  -3  25  -3    4.50    1.60
   3  25   3    5.10    2.30
   3  25   3    6.20    1.90
  -3  25  -3    6.30    2.50
  -3 -25  -3    7.00    1.50
  -3 -25  -3    3.70    2.00
   3 -25   3    9.70    2.90
   3 -25   3    5.20    1.40
   3  25   4    1.60    2.10
  -3  25  -4    2.40    2.20
  -3  25  -4   -0.60    1.40
  -3  25  -4    2.70    4.10
   3  25   4    0.50    1.60
  -3 -25  -4    0.90    2.00
   3 -25   4   -0.40    1.20
   3 -25   4    3.60    2.80
   3 -25   4    0.70    1.70
  -3 -25  -4    1.20    1.40
  -3  25  -5    2.10    1.30
   3  25   5    1.40    2.10
  -3  25  -5    2.90    4.30
   3  25   5    0.10    2.10
   3 -25   5    4.10    3.10
  -3 -25  -5    1.50    2.60
  -3 -25  -5    2.00    1.20
   3 -25   5    2.40    1.40
  -3  26   5   61.49    6.20
   3  26  -5   49.60    5.40
  -3  26   5   50.89    6.00
   3  26  -5   51.99    6.00
   3 -26  -5   63.79    5.80
  -3 -26   5   56.29    7.00
  -3  26   4    8.40    2.50
   3  26  -4    9.60    2.80
  -3  26   4   16.40    2.80
   3  26  -4   12.00    1.90
  -3 -26   4   11.00    3.40
   3 -26  -4   11.20    2.30
  -3  26   3   67.69    7.50
  -3  26   3   72.79    6.80
   3  26  -3   63.99    7.50
   3  26  -3   70.79    6.50
  -3 -26   3   75.09    6.60
   3 -26  -3   69.29    6.60
  -3 -26   3   81.99    7.80
   3  26  -2   84.49    8.50
  -3  26   2   85.69    8.50
  -3  26   2   85.69    7.70
   3  26  -2   80.49    7.50
   3 -26  -2   74.09    7.60
  -3 -26   2   96.09    8.30
  -3 -26   2   97.59    7.60
   3  26  -1   12.10    1.80
   3  26  -1   10.30    2.70
  -3  26   1   11.50    1.80
  -3  26   1    7.80    2.50
   3 -26  -1    9.70    1.60
  -3 -26   1   13.20    2.30
  -3 -26   1   12.60    1.80
  -3  26   0   22.30    3.30
   3  26   0   19.60    2.80
   3  26   0   24.90    3.70
  -3  26   0   23.50    2.70
  -3 -26   0   28.50    3.30
  -3 -26   0   22.90    2.80
   3 -26   0   28.10    2.90
   3  26   1   57.59    5.40
  -3  26  -1   39.70    4.10
  -3  26  -1   58.69    5.50
  -3 -26  -1   40.90    4.10
   3 -26   1   37.20    4.00
  -3  26  -2   20.90    3.70
   3  26   2   21.90    3.60
  -3  26  -2   28.80    3.00
   3 -26   2   24.70    2.90
  -3 -26  -2   25.90    2.80
   3 -26   2   27.20    3.90
  -3 -26  -2   23.50    3.50
  -3  26  -3   14.30    2.10
  -3  26  -3    7.60    2.80
   3  26   3   11.10    2.80
   3  26   3   15.20    2.40
   3 -26   3   14.30    2.00
  -3 -26  -3   10.80    2.50
  -3 -26  -3   12.70    2.00
   3 -26   3   17.70    3.10
   3  26   4    2.60    2.50
  -3  26  -4    3.70    1.70
   3  26   4    3.00    1.80
  -3  26  -4    4.30    2.40
  -3 -26  -4    3.40    1.50
   3 -26   4    1.80    1.60
   3 -26   4    4.00    1.50
  -3 -26  -4    4.90    2.20
   3 -26   4    3.90    2.90
  -3  27   5    3.80    2.40
  -3  27   5    0.50    2.10
   3  27  -5    4.30    2.90
   3  27  -5    4.90    1.60
  -3 -27   5    5.30    3.30
   3 -27  -5    6.30    1.90
   3  27  -4   39.90    4.40
   3  27  -4   41.30    5.50
  -3  27   4   42.60    5.50
  -3  27   4   46.30    5.20
   3 -27  -4   41.20    4.70
  -3 -27   4   47.60    6.00
   3  27  -3   49.10    5.90
   3  27  -3   47.60    4.70
  -3  27   3   49.00    5.30
  -3  27   3   42.40    5.80
   3 -27  -3   49.80    5.00
  -3 -27   3   49.80    4.70
  -3 -27   3   53.89    6.00
  -3  27   2   62.69    6.80
   3  27  -2   53.69    6.80
   3  27  -2   72.19    5.70
  -3  27   2   59.49    5.80
   3 -27  -2   64.59    5.70
  -3 -27   2   53.99    5.60
  -3 -27   2   63.69    6.40
   3  27  -1   20.60    3.50
  -3  27   1   21.00    3.50
   3  27  -1   21.40    2.70
  -3  27   1   22.50    2.80
  -3 -27   1   23.20    2.80
   3 -27  -1   25.10    2.80
  -3 -27   1   25.30    3.50
   3  27   0   97.19    8.90
   3  27   0   71.49    7.90
  -3  27   0   81.79    7.90
  -3  27   0   96.29    9.10
  -3 -27   0  104.39    8.40
  -3 -27   0  102.69    8.00
   3  27   1    3.80    2.00
  -3  27  -1    8.10    2.70
  -3  27  -1    2.30    1.10
   3 -27   1    2.60    1.10
  -3 -27  -1    2.70    1.70
  -3 -27  -1    2.30    1.10
  -3  27  -2   20.40    3.50
   3  27   2   13.80    3.20
  -3  27  -2   27.70    2.90
   3 -27   2   25.00    2.80
  -3 -27  -2   17.00    2.50
   3 -27   2   26.10    3.70
  -3 -27  -2   19.70    3.10
   3  27   3   12.70    2.80
  -3  27  -3   11.90    2.90
   3  27   3   11.10    2.60
  -3  27  -3   11.20    1.80
   3 -27   3   12.40    2.90
  -3 -27  -3   11.30    1.90
  -3 -27  -3    9.40    2.40
   3 -27   3   11.20    1.70
   3  27   4    1.20    2.30
  -3  27  -4   -0.90    1.30
  -3  27  -4    0.30    2.40
   3  27   4    2.30    1.80
  -3 -27  -4   -0.80    2.10
   3 -27   4    1.40    1.20
   3 -27   4   -2.60    1.50
  -3 -27  -4    1.10    1.20
   3 -27   4    4.00    2.90
  -3  28   4   12.10    2.40
   3  28  -4   13.70    2.00
   3  28  -4    8.30    2.70
  -3  28   4    7.80    2.70
  -3 -28   4   10.20    1.80
   3 -28  -4   10.40    2.30
  -3 -28   4   11.50    3.40
   3  28  -3   18.80    3.80
  -3  28   3   23.00    3.70
  -3  28   3   34.80    3.90
   3  28  -3   28.60    3.20
   3 -28  -3   24.10    3.20
  -3 -28   3   29.20    3.30
  -3 -28   3   30.10    4.50
   3  28  -2    9.10    1.60
   3  28  -2    4.60    2.20
  -3  28   2    7.10    1.80
  -3  28   2    4.40    2.10
  -3 -28   2    7.10    2.30
   3 -28  -2    6.80    1.50
  -3 -28   2    5.00    1.50
  -3  28   1   26.30    3.00
  -3  28   1   19.80    3.60
   3  28  -1   14.10    3.50
   3  28  -1   27.40    2.90
  -3 -28   1   30.60    3.00
   3 -28  -1   27.10    3.00
  -3 -28   1   21.20    3.60
  -3  28   0   25.20    2.90
   3  28   0   19.10    3.40
  -3  28   0   21.00    3.70
  -3 -28   0   30.90    3.90
  -3 -28   0   27.70    3.00
   3 -28   0   25.90    2.90
   3  28   1   -2.40    2.10
  -3  28  -1   -0.30    2.00
  -3 -28  -1    1.70    1.90
  -3 -28  -1   -0.10    1.20
   3 -28   1    1.30    1.00
  -3  28  -2   66.49    5.30
  -3  28  -2   53.79    6.30
   3  28   2   45.50    5.90
   3 -28   2   65.99    5.20
   3 -28   2   66.49    6.00
  -3 -28  -2   45.90    5.60
  -3 -28  -2   41.70    5.10
  -3  28  -3    7.00    1.50
   3  28   3   10.40    2.80
  -3  28  -3    8.30    2.80
   3 -28   3   11.10    2.80
  -3 -28  -3    3.40    1.60
  -3 -28  -3    6.50    2.20
   3 -28   3    6.20    1.50
   3  29  -4    9.90    2.80
  -3  29   4    6.80    2.70
  -3  29   4   11.40    2.60
   3  29  -4   11.90    2.10
   3 -29  -4   12.80    2.20
  -3 -29   4    8.80    3.30
  -3 -29   4    9.40    2.00
   3  29  -3   19.20    2.60
  -3  29   3   21.80    3.40
   3  29  -3   19.40    3.70
  -3  29   3   23.90    3.20
  -3 -29   3   25.40    3.80
  -3 -29   3   23.20    2.80
   3 -29  -3   21.40    3.00
  -3  29   2    8.90    2.80
  -3  29   2    7.50    1.90
   3  29  -2    7.40    1.50
   3  29  -2    6.00    2.80
   3 -29  -2    9.30    1.80
  -3 -29   2    8.20    2.50
  -3 -29   2    8.50    1.50
   3  29  -1   13.80    3.30
  -3  29   1   13.30    3.20
   3  29  -1   20.90    2.30
  -3  29   1   13.50    2.20
   3 -29  -1   19.50    2.40
  -3 -29   1   20.60    2.40
  -3 -29   1   21.60    3.40
   3  29   0    8.10    2.60
  -3  29   0    7.10    2.70
  -3  29   0    4.70    1.30
   3 -29   0    0.90    1.10
  -3 -29   0    2.00    1.20
  -3 -29   0    3.80    1.80
   3  29   1    0.00    2.30
  -3  29  -1    3.90    2.60
  -3 -29  -1    1.40    1.30
  -3 -29  -1    2.50    1.80
   3 -29   1   -0.10    1.20
   3  29   2   13.40    3.00
  -3  29  -2   12.40    2.00
  -3  29  -2   11.10    3.20
  -3 -29  -2    8.20    2.40
   3 -29   2   14.10    2.00
  -3 -29  -2   10.30    1.80
   3  29   3    6.20    2.80
  -3  29  -3    4.50    1.70
  -3  29  -3   -0.50    2.70
  -3 -29  -3    5.70    2.30
  -3 -29  -3    6.80    1.70
   3 -29   3    3.80    1.60
   3 -29   3    7.20    2.70
  -3  30   3   15.50    3.30
  -3  30   3   16.60    2.60
   3  30  -3   15.00    3.40
   3  30  -3   15.00    2.40
  -3 -30   3   20.70    3.50
   3 -30  -3   16.90    2.40
  -3 -30   3   14.70    2.20
   3  30  -2   22.50    3.00
  -3  30   2   21.50    3.90
   3  30  -2   31.70    4.30
  -3  30   2   32.60    3.70
   3 -30  -2   28.20    3.40
  -3 -30   2   29.20    3.10
  -3 -30   2   30.70    4.30
   3  30  -1   18.80    3.50
  -3  30   1   14.60    3.60
  -3  30   1   26.10    3.20
   3  30  -1   25.80    2.80
  -3 -30   1   29.40    3.80
   3 -30  -1   26.90    3.10
  -3 -30   1   25.30    3.00
   3  30   0   19.60    3.50
  -3  30   0   15.40    3.50
   3 -30   0   17.90    2.40
  -3 -30   0   18.30    2.30
  -3 -30   0   26.20    3.40
   3  30   1    7.40    2.60
  -3  30  -1    4.30    2.70
  -3 -30  -1    1.70    1.20
  -3 -30  -1   11.70    2.30
   3  30   2    8.80    2.80
  -3  30  -2    5.90    3.00
  -3 -30  -2   12.60    2.60
   3 -30   2    8.90    1.80
  -3 -30  -2    6.30    1.80
  -3  31   2   66.89    6.60
  -3  31   2   66.29    7.40
   3  31  -2   65.69    6.30
   3  31  -2   59.49    7.50
  -3 -31   2   72.09    6.40
   3 -31  -2   67.19    6.30
  -3 -31   2   79.39    7.30
   3  31  -1    6.80    1.40
  -3  31   1    4.30    2.40
   3  31  -1    6.60    2.90
  -3 -31   1    7.10    2.30
   3 -31  -1    7.90    1.60
  -3 -31   1    7.00    1.50
  -3  31   0    3.00    2.90
   3  31   0   14.20    3.10
   3 -31   0    8.30    1.70
  -3 -31   0    9.90    2.30
  -3 -31   0    5.90    1.50
   3  31   1   23.80    3.70
  -3  31  -1   15.40    3.30
  -3 -31  -1   16.80    3.00
  -3 -31  -1   18.20    2.40
   3 -31   1   21.10    2.50
  -3  32   1   24.70    4.50
   3  32  -1   27.60    3.40
   3  32  -1   24.80    4.50
   3 -32  -1   39.30    3.80
  -3 -32   1   37.50    4.50
  -3 -32   1   37.20    3.50
  -3  32   0   23.10    3.80
   3  32   0   22.60    4.10
  -3 -32   0   22.00    2.80
   3 -32   0   31.40    3.00
  -4   0   9    0.60    2.60
   4   0  -9    1.50    3.60
   4   0  -8  859.71   72.99
   4   0  -8  838.42   71.99
  -4   0   8  932.01   72.39
   4   0  -7   10.40    2.10
  -4   0   6 1101.29   89.39
   4   0  -6 1021.20   89.69
   4   0  -6 1143.69   89.19
  -4   0   5    0.10    1.20
   4   0  -5    4.10    1.10
  -4   0   5   -0.10    1.80
   4   0  -5    0.30    0.50
   4   0  -5    1.80    1.70
  -4   0   4  300.27   25.40
   4   0  -4  330.67   25.30
  -4   0   4  272.67   25.50
   4   0  -4  324.07   25.70
   4   0  -4  309.17   25.20
  -4   0   3    1.70    0.70
   4   0  -3    0.20    0.50
   4   0  -3   -0.30    1.00
   4   0  -3   -0.70    0.50
  -4   0   3    0.40    0.90
  -4   0   2  596.14   44.50
  -4   0   2  493.65   44.50
  -4   0   1    0.10    0.30
   4   0  -1    0.10    0.40
   4   0  -1    0.20    0.30
  -4   0   1   -0.40    0.30
  -4   0   0  269.77   21.60
  -4   0   0  288.57   21.70
  -4   0   0  251.27   21.60
   4   0   0  247.58   21.60
  -4   0  -1    0.50    0.70
  -4   0  -1    0.20    0.40
   4   0   1   -0.10    0.40
   4   0   1    0.20    0.40
   4   0   2  172.38   13.20
  -4   0  -2  153.58   13.10
  -4   0  -2  159.48   13.70
   4   0   2  156.68   13.30
  -4   0  -3    0.00    1.20
   4   0   3    0.50    0.50
  -4   0  -3   -0.20    0.30
   4   0   3    0.20    0.70
   4   0   4   22.20    2.10
   4   0   4   23.40    2.50
  -4   0  -4   20.30    2.00
  -4   0  -4   20.20    3.20
  -4   0  -5    1.00    1.90
   4   0   5    0.80    1.10
  -4   0  -5    0.50    0.60
  -4   0  -6   32.00    4.70
   4   0   6   32.50    3.80
   4   0   7   -2.60    1.40
  -4   1   9   28.40    4.40
   4   1  -9   29.90    5.60
  -4  -1   9   37.40    4.50
  -4   1   8  126.59   11.80
   4   1  -8  142.29   11.30
   4   1  -8  107.39   12.80
   4  -1  -8  145.39   11.40
  -4  -1   8  109.29   11.60
   4  -1  -8  119.79   12.90
   4   1  -7   28.10    4.90
   4   1  -7   49.80    4.30
  -4   1   7   35.50    4.40
  -4  -1   7   35.50    4.30
   4  -1  -7   31.30    5.10
   4  -1  -7   44.50    4.10
   4   1  -6  528.15   46.60
   4   1  -6  596.44   46.00
  -4   1   6  579.34   46.20
  -4  -1   6  504.55   46.40
   4  -1  -6  602.14   46.10
  -4  -1   6  569.24   46.20
   4  -1  -6  536.35   46.60
  -4   1   5  199.08   15.70
   4   1  -5  170.58   15.30
   4   1  -5  207.28   15.60
   4   1  -5  191.58   16.20
  -4  -1   5  173.08   15.80
   4  -1  -5  191.28   16.10
   4  -1  -5  176.38   15.30
  -4  -1   5  186.98   15.60
   4   1  -4  100.79    8.80
  -4   1   4   98.39    8.40
   4   1  -4   91.79    8.10
   4   1  -4  109.09    8.30
  -4   1   4   87.39    8.50
   4  -1  -4   95.59    8.80
   4  -1  -4   98.79    8.10
  -4  -1   4   97.19    8.40
   4  -1  -4  112.79    8.40
  -4  -1   4   86.49    8.50
   4   1  -3  362.46   29.10
   4   1  -3  368.26   29.40
   4   1  -3  376.06   29.20
  -4   1   3  305.47   29.20
  -4  -1   3  325.67   29.30
   4  -1  -3  341.27   29.30
   4  -1  -3  374.76   29.20
   4  -1  -3  386.66   29.10
  -4   1   2  507.55   38.00
  -4  -1   2  412.66   38.00
  -4  -1   2  471.65   37.90
  -4   1   1  167.98   14.30
  -4   1   1  162.18   14.30
   4   1  -1  158.48   14.30
  -4  -1   1  173.78   14.30
  -4  -1   1  181.58   14.40
   4  -1  -1  201.78   14.30
  -4   1   0   18.10    1.60
   4   1   0   15.30    1.30
   4   1   0   17.20    1.60
  -4   1   0   16.90    1.50
  -4   1   0   14.20    1.30
   4  -1   0   15.80    1.40
   4  -1   0   17.50    1.60
  -4  -1   0   16.00    1.60
  -4  -1   0   14.60    1.40
  -4   1  -1  156.28   13.20
  -4   1  -1  159.18   13.50
   4   1   1  156.58   13.20
  -4  -1  -1  166.88   13.50
  -4  -1  -1  172.98   13.20
   4  -1   1  155.78   13.20
   4  -1   1  155.28   13.20
  -4   1  -2   84.49    7.50
  -4   1  -2   82.39    7.10
  -4   1  -2   89.19    7.00
   4   1   2   81.89    7.20
   4   1   2   91.09    7.10
   4  -1   2   89.29    7.10
  -4  -1  -2   86.89    7.50
  -4  -1  -2   76.39    6.90
   4  -1   2   79.99    7.10
   4   1   3   27.30    2.90
  -4   1  -3   28.10    2.50
   4   1   3   33.70    2.70
  -4   1  -3   32.40    3.60
   4  -1   3   33.60    3.00
  -4  -1  -3   24.60    2.50
   4  -1   3   31.00    2.60
  -4  -1  -3   30.30    3.50
   4   1   4   73.79    6.20
  -4   1  -4   73.09    6.10
   4   1   4   71.09    6.50
  -4   1  -4   73.19    7.20
   4  -1   4   76.19    6.20
   4  -1   4   69.09    6.50
  -4  -1  -4   72.49    6.10
  -4  -1  -4   74.49    7.20
  -4   1  -5   25.60    2.60
  -4   1  -5   29.90    4.50
   4   1   5   28.90    3.40
  -4  -1  -5   32.10    4.40
  -4  -1  -5   26.60    2.60
   4  -1   5   31.20    3.40
   4   1   6    2.60    1.80
  -4   1  -6    1.40    2.60
   4  -1   6    3.00    1.40
   4   1   7    9.30    2.10
  -4   1  -7    4.70    3.10
  -4  -1  -7    6.30    3.10
   4  -1   7    8.80    2.10
  -4   2   9   73.39    8.00
   4   2  -9   71.49    9.50
  -4  -2   9   65.39    8.90
  -4  -2   9   85.09    7.90
  -4   2   8  199.48   17.80
   4   2  -8  226.58   17.40
   4  -2  -8  179.98   18.30
  -4  -2   8  180.18   17.50
   4  -2  -8  226.78   17.40
   4   2  -7  192.58   15.00
  -4   2   7  179.28   15.40
  -4  -2   7  174.38   15.30
   4  -2  -7  190.68   15.10
   4  -2  -7  167.38   15.90
  -4  -2   7  155.38   15.60
   4   2  -6  122.99    9.50
   4   2  -6  102.29   10.50
  -4   2   6  107.99    9.70
  -4  -2   6   99.29   10.10
   4  -2  -6  124.39    9.50
  -4  -2   6  106.29    9.60
   4  -2  -6  101.69   10.20
  -4   2   5  158.48   12.70
   4   2  -5  152.38   13.20
   4   2  -5  158.58   12.50
   4   2  -5  140.89   12.30
   4  -2  -5  165.78   12.60
  -4  -2   5  135.39   12.80
   4  -2  -5  133.29   12.90
  -4  -2   5  150.48   12.60
   4  -2  -5  148.59   12.30
   4   2  -4  718.63   58.09
   4   2  -4  662.93   57.49
  -4   2   4  744.23   57.79
   4   2  -4  731.73   57.69
  -4   2   4  626.74   57.79
  -4  -2   4  703.63   57.69
  -4  -2   4  639.54   57.89
   4  -2  -4  694.63   57.89
   4  -2  -4  774.82   57.69
   4  -2  -4  749.53   57.59
   4   2  -3  639.04   46.30
   4   2  -3  535.45   45.80
  -4   2   3  515.35   46.00
   4  -2  -3  554.74   46.10
   4  -2  -3  629.14   45.90
  -4  -2   3  493.25   46.00
  -4   2   2 1271.27  108.79
   4   2  -2 1478.65  108.79
   4  -2  -2 1483.65  108.79
  -4  -2   2 1220.98  108.79
  -4  -2   2 1209.28  108.79
   4   2  -1  414.56   34.30
  -4   2   1  389.86   34.40
  -4   2   1  462.45   34.40
   4  -2  -1  428.56   34.40
  -4  -2   1  435.36   34.30
  -4  -2   1  389.46   34.40
  -4   2   0  111.39    8.60
  -4   2   0   98.99    8.70
   4   2   0  108.59    8.60
   4   2   0   97.89    8.60
   4   2   0   95.59    8.50
  -4  -2   0  100.19    8.60
  -4  -2   0  113.39    8.70
   4  -2   0  108.19    8.60
  -4   2  -1  839.12   72.69
  -4   2  -1  910.81   72.49
   4   2   1  845.52   72.49
   4  -2   1  929.01   72.59
  -4  -2  -1  937.61   72.49
   4  -2   1  891.51   72.49
  -4  -2  -1  884.61   72.69
   4  -2   1  831.12   72.49
   4  -2   1  923.11   72.49
  -4   2  -2   50.49    3.90
   4   2   2   47.50    4.20
  -4   2  -2   49.40    4.20
  -4   2  -2   44.80    4.60
   4   2   2   49.10    4.10
   4  -2   2   48.90    4.10
  -4  -2  -2   49.20    4.60
  -4  -2  -2   41.20    3.90
  -4   2  -3    6.70    0.80
   4   2   3    8.00    1.00
   4   2   3    6.90    1.10
  -4   2  -3    6.50    1.80
   4  -2   3    8.30    0.90
   4  -2   3    6.50    1.10
  -4  -2  -3    6.10    1.70
  -4  -2  -3    5.70    0.80
  -4   2  -4   21.60    2.00
   4   2   4   21.00    2.20
   4   2   4   21.70    2.50
  -4   2  -4   20.80    3.20
  -4  -2  -4   20.80    2.00
   4  -2   4   19.80    2.00
   4  -2   4   25.80    2.70
  -4  -2  -4   20.90    3.00
   4   2   5   15.70    2.30
  -4   2  -5   16.10    3.20
  -4   2  -5   16.80    1.80
  -4  -2  -5   16.10    1.80
   4  -2   5   17.90    2.20
  -4  -2  -5   16.00    2.90
   4   2   6   67.39    6.30
   4  -2   6   63.19    6.40
   4   2   7   12.70    2.60
  -4  -2  -7    9.90    3.30
   4  -2   7   11.30    2.30
  -4   3   9   25.00    3.80
   4   3  -9   28.10    5.40
  -4  -3   9   27.20    4.00
  -4   3   8   10.00    2.70
   4  -3  -8   18.30    3.70
  -4  -3   8   13.80    2.80
  -4  -3   8   12.70    3.60
   4   3  -7   55.39    5.00
  -4   3   7   41.50    5.20
  -4  -3   7   47.70    6.40
   4  -3  -7   57.99    5.10
   4  -3  -7   41.20    6.00
  -4  -3   7   45.00    5.30
   4   3  -6    5.20    2.60
  -4   3   6    7.70    1.90
  -4  -3   6    8.90    2.60
   4  -3  -6   13.40    1.80
  -4  -3   6   10.20    1.90
   4  -3  -6   12.60    2.80
  -4   3   5  121.99    9.90
   4   3  -5  101.99    9.40
   4   3  -5  110.89   10.40
   4  -3  -5  113.69   10.20
  -4  -3   5  111.09   10.10
   4  -3  -5  123.19    9.50
  -4  -3   5  115.09    9.80
   4   3  -4  433.26   34.70
   4   3  -4  440.86   35.40
  -4   3   4  428.56   35.00
   4   3  -4  431.96   34.90
  -4  -3   4  399.06   34.90
   4  -3  -4  409.76   35.10
  -4  -3   4  379.66   35.10
   4  -3  -4  457.25   34.90
   4  -3  -4  439.06   34.80
   4   3  -3   96.69    8.70
  -4   3   3   95.99    8.80
   4   3  -3  121.19    9.40
  -4  -3   3   98.99    9.00
   4  -3  -3  112.69    8.70
   4  -3  -3  107.99    9.00
   4   3  -2  283.67   21.10
   4  -3  -2  287.47   21.10
  -4  -3   2  220.78   21.10
  -4  -3   2  236.38   21.00
   4   3  -1  185.28   14.80
  -4   3   1  193.48   14.80
  -4   3   1  164.48   14.80
   4  -3  -1  192.78   14.80
  -4  -3   1  183.38   14.80
  -4  -3   1  162.08   14.90
   4   3   0 1229.18   87.69
  -4   3   0 1095.59   87.69
   4   3   0 1122.29   87.59
   4   3   0  911.81   87.69
  -4   3   0  928.41   87.69
   4  -3   0 1099.99   87.69
  -4  -3   0 1138.89   87.89
  -4  -3   0 1044.30   87.59
   4  -3   0 1092.19   87.69
   4   3   1  440.66   31.30
   4   3   1  374.86   31.20
  -4   3  -1  371.76   31.10
  -4   3  -1  386.86   31.30
  -4   3  -1  334.47   31.40
  -4  -3  -1  413.76   31.50
  -4  -3  -1  378.76   31.10
  -4  -3  -1  353.46   31.10
   4  -3   1  384.36   31.10
   4  -3   1  395.06   31.30
   4  -3   1  366.36   31.30
   4   3   2   39.80    4.20
  -4   3  -2   46.80    4.60
  -4   3  -2   50.79    4.20
   4   3   2   46.40    4.10
  -4   3  -2   52.39    4.00
   4  -3   2   49.50    4.20
  -4  -3  -2   49.30    4.60
   4  -3   2   50.69    4.10
  -4  -3  -2   44.20    4.00
   4   3   3   71.39    7.00
  -4   3  -3   87.39    6.80
  -4   3  -3   89.39    7.70
   4   3   3   75.99    6.90
  -4  -3  -3   75.99    6.80
  -4  -3  -3   85.89    7.60
   4  -3   3   88.39    6.90
   4   3   4  114.09   10.20
  -4   3  -4  127.09   11.20
   4   3   4  117.29   10.50
  -4   3  -4  127.19   10.20
   4  -3   4  128.49   10.20
  -4  -3  -4  122.09   11.10
  -4  -3  -4  120.19   10.20
   4  -3   4  126.29   10.50
  -4   3  -5   38.20    4.90
   4   3   5   33.10    3.90
  -4   3  -5   38.80    3.30
   4  -3   5   38.70    4.00
  -4  -3  -5   36.10    3.40
  -4  -3  -5   35.00    5.00
   4   3   6   17.10    2.70
  -4   3  -6   13.60    3.50
   4  -3   6   16.80    2.60
  -4   3  -7    3.70    3.00
   4   3   7    7.60    2.30
   4  -3   7    3.50    1.80
  -4   4   9   84.49    9.20
  -4  -4   9   95.89    9.00
   4   4  -8   63.99    5.30
  -4   4   8   51.89    5.80
  -4  -4   8   49.60    5.90
   4  -4  -8   44.30    6.80
   4   4  -7   37.00    3.80
   4   4  -7   36.10    5.10
  -4   4   7   33.80    4.30
   4  -4  -7   45.30    4.10
  -4  -4   7   30.30    4.60
  -4  -4   7   34.90    4.00
   4  -4  -7   32.90    5.40
   4   4  -6   80.69    8.40
   4   4  -6   92.29    7.40
  -4   4   6   79.79    7.60
   4  -4  -6   78.29    8.20
   4  -4  -6   92.69    7.50
  -4  -4   6   83.39    7.50
  -4  -4   6   75.99    8.00
  -4   4   5    4.80    1.50
   4   4  -5    5.50    1.10
   4   4  -5    4.50    1.00
   4   4  -5    7.10    2.10
  -4  -4   5    4.60    1.20
  -4  -4   5    5.50    1.80
   4  -4  -5    6.80    1.30
   4  -4  -5    5.60    0.90
   4  -4  -5    5.60    1.70
   4   4  -3   36.00    3.30
   4   4  -3   43.30    4.10
  -4  -4   3   37.80    3.90
  -4   4   2  441.16   41.90
   4   4  -2  537.35   41.90
   4   4  -2  533.35   41.90
   4  -4  -2  549.05   41.90
  -4  -4   2  524.65   42.00
   4  -4  -2  520.65   41.90
  -4  -4   2  477.45   41.80
   4   4  -1  217.78   21.00
  -4   4   1  239.58   21.00
   4   4  -1  294.77   21.10
  -4  -4   1  253.57   21.00
   4  -4  -1  274.77   21.00
   4  -4  -1  252.47   21.00
  -4  -4   1  264.27   21.10
   4   4   0   73.59    5.80
   4   4   0   63.39    5.80
   4   4   0   78.29    5.90
  -4   4   0   66.99    5.90
  -4   4   0   61.09    5.90
  -4  -4   0   76.49    6.00
   4  -4   0   74.49    5.90
  -4  -4   0   65.89    5.80
   4  -4   0   71.69    5.80
   4   4   1   90.39    7.10
   4   4   1   74.59    7.10
  -4   4  -1   76.39    7.30
  -4   4  -1   83.59    7.10
  -4   4  -1   86.89    7.00
   4  -4   1   90.19    7.10
  -4  -4  -1   87.89    7.00
   4  -4   1   84.59    7.00
  -4  -4  -1   89.39    7.30
  -4   4  -2  234.48   18.70
  -4   4  -2  242.48   18.80
   4   4   2  262.77   18.90
  -4   4  -2  198.68   19.10
   4  -4   2  216.48   18.70
  -4  -4  -2  230.68   19.10
  -4  -4  -2  212.18   18.70
   4   4   3  161.68   13.60
   4   4   3  150.88   13.40
  -4   4  -3  170.48   13.30
  -4   4  -3  170.48   14.10
   4  -4   3  167.78   13.40
  -4  -4  -3  152.68   13.30
  -4  -4  -3  160.28   14.00
  -4   4  -4    0.20    0.50
  -4   4  -4    0.80    1.80
   4   4   4    0.40    0.90
   4   4   4    0.00    0.80
   4  -4   4   -0.30    0.60
  -4  -4  -4    0.60    1.40
   4  -4   4    0.50    0.80
  -4  -4  -4   -0.10    0.50
  -4   4  -5   20.60    2.10
   4   4   5   22.40    2.80
  -4   4  -5   20.30    3.70
  -4  -4  -5   20.70    2.20
  -4  -4  -5   21.10    3.40
   4  -4   5   20.60    2.50
   4   4   6    4.40    1.60
  -4   4  -6   -2.20    2.50
   4  -4   6    0.70    1.30
   4   4   7    2.10    1.70
  -4  -4  -7    3.40    2.70
   4  -4   7    4.90    1.70
   4   5  -9   42.20    4.60
  -4   5   9   36.90    5.10
  -4   5   8   80.59    7.80
   4   5  -8   74.49    7.00
  -4  -5   8   66.79    7.40
   4  -5  -8   82.99    7.30
  -4   5   7   52.39    5.70
   4   5  -7   53.59    6.80
   4   5  -7   52.29    4.90
   4  -5  -7   43.30    5.80
   4  -5  -7   59.19    5.20
  -4  -5   7   48.00    6.10
  -4  -5   7   46.70    5.30
  -4   5   6   48.30    5.40
   4   5  -6   46.00    6.20
   4   5  -6   53.69    4.90
  -4  -5   6   57.09    5.10
   4  -5  -6   48.40    5.50
   4  -5  -6   60.89    5.00
  -4  -5   6   47.60    5.80
   4   5  -5   25.40    3.60
  -4   5   5   24.30    2.80
   4   5  -5   24.50    2.60
   4   5  -5   19.30    2.40
   4  -5  -5   24.90    2.50
  -4  -5   5   21.70    3.30
  -4  -5   5   26.70    2.60
   4  -5  -5   23.30    2.30
   4  -5  -5   19.40    3.20
   4   5  -4  413.86   34.00
  -4   5   4  398.26   34.20
   4   5  -4  397.16   33.90
   4   5  -4  465.45   34.60
   4  -5  -4  450.85   34.10
  -4  -5   4  391.36   34.30
   4  -5  -4  391.16   34.20
   4  -5  -4  440.36   33.90
  -4  -5   4  379.66   34.00
  -4   5   3   23.00    2.50
   4   5  -3   24.90    2.30
  -4   5   3   23.40    2.40
  -4  -5   3   22.60    2.20
   4  -5  -3   25.80    2.50
  -4  -5   3   26.10    2.80
  -4   5   2   62.59    6.00
   4   5  -2   77.29    6.00
  -4   5   2   58.79    5.90
   4   5  -2   80.29    6.00
  -4   5   2   74.19    6.10
   4  -5  -2   77.49    6.00
  -4  -5   2   63.09    6.10
  -4  -5   2   71.99    5.90
   4  -5  -2   77.99    6.00
  -4   5   1  709.83   53.49
   4   5  -1  711.43   53.39
  -4   5   1  603.64   53.39
  -4   5   1  536.05   53.29
   4   5  -1  622.54   53.29
  -4  -5   1  640.74   53.29
   4  -5  -1  725.03   53.39
   4  -5  -1  679.03   53.39
   4   5   0  552.04   48.90
   4   5   0  544.15   48.80
  -4   5   0  576.04   48.90
  -4  -5   0  596.04   49.00
   4  -5   0  605.74   48.80
   4  -5   0  660.53   48.90
  -4  -5   0  650.53   48.80
   4   5   1 1012.20   76.89
  -4   5  -1  949.80   76.89
  -4   5  -1  983.10   77.19
  -4   5  -1  873.31   76.89
   4   5   1  943.21   76.89
   4  -5   1  934.81   76.79
   4  -5   1  868.81   76.89
  -4  -5  -1  989.40   77.09
  -4  -5  -1  921.21   76.79
  -4   5  -2   25.30    2.30
  -4   5  -2   32.40    3.10
   4   5   2   27.70    2.50
   4   5   2   21.00    2.30
  -4   5  -2   25.30    2.10
  -4  -5  -2   23.90    2.10
   4  -5   2   22.20    2.30
   4  -5   2   23.80    2.30
  -4  -5  -2   24.90    2.70
   4   5   3   68.39    7.10
  -4   5  -3   86.19    6.90
   4   5   3   69.59    7.00
  -4   5  -3   86.89    7.90
  -4   5  -3   88.39    7.10
   4  -5   3   87.89    7.00
  -4  -5  -3   78.99    6.90
   4  -5   3  100.29    7.20
  -4  -5  -3   86.49    7.60
   4   5   4   22.90    2.60
   4   5   4   21.20    2.80
  -4   5  -4   25.30    2.30
  -4   5  -4   24.60    3.60
   4  -5   4   34.00    2.90
  -4  -5  -4   26.10    3.60
   4  -5   4   23.30    2.40
  -4  -5  -4   25.80    2.30
   4   5   5    4.30    1.70
  -4   5  -5    5.20    1.00
  -4   5  -5    1.40    2.50
  -4  -5  -5    4.00    0.90
   4  -5   5    4.10    1.50
  -4  -5  -5    3.20    2.10
   4   5   6   35.20    4.40
  -4   5  -6   47.80    6.20
   4  -5   6   39.10    4.30
   4   5   7   14.30    2.50
   4  -5   7   12.20    2.40
  -4  -5  -7   18.10    3.40
   4   6  -9   34.20    3.90
  -4   6   9   28.20    4.20
   4   6  -8   17.70    2.50
  -4   6   8   14.70    3.10
  -4  -6   8   17.70    2.80
   4  -6  -8   16.00    2.60
   4   6  -7   39.30    5.30
  -4   6   7   35.70    4.30
   4   6  -7   36.20    3.90
  -4  -6   7   33.70    3.80
   4  -6  -7   27.70    4.40
  -4  -6   7   31.40    4.80
   4  -6  -7   36.10    4.00
   4   6  -6  141.59   11.80
   4   6  -6  133.69   12.80
  -4   6   6  148.19   12.20
  -4  -6   6  141.39   11.90
   4  -6  -6  141.29   11.90
  -4  -6   6  132.89   12.40
   4  -6  -6  133.79   12.40
  -4   6   5   95.19    9.30
   4   6  -5  109.89   10.00
   4   6  -5  106.09    9.10
   4   6  -5  102.69    8.90
   4  -6  -5  108.49    9.50
  -4  -6   5  100.69    9.10
  -4  -6   5  104.49    9.60
   4  -6  -5  113.39    8.90
   4  -6  -5  113.49    9.20
   4   6  -4  436.86   37.00
   4   6  -4  469.75   37.60
  -4   6   4  442.46   37.20
  -4   6   4  470.45   37.00
   4   6  -4  462.75   37.00
   4  -6  -4  457.85   37.10
   4  -6  -4  441.76   37.20
   4  -6  -4  477.55   37.00
  -4  -6   4  435.56   37.40
  -4  -6   4  415.96   37.00
   4   6  -3  362.46   29.90
  -4   6   3  358.16   30.00
  -4   6   3  363.66   29.90
   4   6  -3  373.46   29.80
   4  -6  -3  367.76   29.90
   4  -6  -3  348.97   29.90
  -4  -6   3  385.36   30.10
   4  -6  -3  349.67   29.90
   4   6  -2  420.76   38.70
  -4   6   2  524.65   38.80
   4   6  -2  532.55   38.80
  -4  -6   2  424.96   38.60
   4  -6  -2  518.75   38.80
   4  -6  -2  438.56   38.80
  -4  -6   2  455.65   38.90
   4   6  -1   63.99    5.40
   4   6  -1   65.49    5.30
  -4   6   1   56.79    5.30
   4   6  -1   72.59    5.50
  -4   6   1   58.89    5.50
  -4   6   1   76.69    5.60
   4  -6  -1   62.09    5.40
   4  -6  -1   60.89    5.30
  -4  -6   1   60.79    5.30
  -4  -6   1   67.39    5.60
   4  -6  -1   72.89    5.60
  -4   6   0  528.25   46.50
  -4   6   0  669.33   46.60
   4   6   0  541.25   46.50
   4   6   0  540.25   46.40
   4   6   0  520.75   46.50
   4  -6   0  606.34   46.60
   4  -6   0  579.14   46.50
  -4  -6   0  564.14   46.60
   4   6   1   87.99    6.70
  -4   6  -1   73.59    6.50
   4   6   1   70.39    6.60
  -4   6  -1   79.59    6.60
  -4  -6  -1   79.89    6.50
   4  -6   1   79.29    6.70
   4  -6   1   81.09    6.50
  -4  -6  -1   79.99    6.80
  -4   6  -2  539.95   42.70
   4   6   2  552.84   42.90
  -4   6  -2  506.65   42.80
  -4   6  -2  584.04   43.30
   4  -6   2  504.35   42.90
   4  -6   2  489.45   42.80
  -4  -6  -2  499.95   42.70
  -4  -6  -2  509.55   43.10
  -4   6  -3   49.70    4.30
  -4   6  -3   50.29    4.20
  -4   6  -3   55.49    5.30
   4   6   3   49.99    4.40
   4   6   3   39.40    4.40
   4  -6   3   53.79    4.40
  -4  -6  -3   44.90    4.10
   4  -6   3   49.30    4.20
  -4  -6  -3   49.20    5.00
  -4   6  -4   21.50    2.00
   4   6   4   19.60    2.40
  -4   6  -4   20.30    3.30
   4   6   4   16.20    2.20
  -4  -6  -4   20.00    1.90
  -4  -6  -4   20.60    3.00
   4  -6   4   19.80    2.00
   4  -6   4   20.00    2.30
   4   6   5   14.50    2.10
  -4   6  -5    9.50    3.00
   4   6   5   12.20    1.70
  -4   6  -5   12.90    1.60
  -4  -6  -5   13.40    1.50
  -4  -6  -5   10.30    2.50
   4  -6   5   12.40    2.00
  -4   6  -6   14.60    3.60
   4   6   6   11.40    2.20
   4  -6   6   15.40    2.20
  -4  -6  -6   11.40    3.10
   4   6   7    7.20    2.20
   4  -6   7    4.20    1.80
  -4   7   8   -0.80    1.80
   4   7  -8   -4.00    1.40
  -4  -7   8   -1.50    3.20
  -4  -7   8   -0.10    2.10
   4   7  -7   13.30    3.70
   4   7  -7   14.00    2.10
  -4   7   7   20.10    3.00
  -4  -7   7   17.80    2.60
   4  -7  -7   12.20    3.00
  -4  -7   7   14.40    3.30
   4  -7  -7   15.70    2.50
  -4   7   6   35.50    4.30
   4   7  -6   37.90    3.50
   4  -7  -6   29.00    4.40
   4  -7  -6   35.10    3.70
  -4  -7   6   32.00    4.60
  -4  -7   6   33.00    3.60
  -4   7   5   33.30    3.60
   4   7  -5   31.20    3.20
   4   7  -5   37.70    4.70
  -4  -7   5   35.00    4.20
   4  -7  -5   34.80    3.10
   4  -7  -5   30.30    3.80
   4   7  -4   13.20    2.50
  -4  -7   4   10.30    1.90
  -4   7   3  650.73   50.59
   4   7  -3  610.94   50.39
  -4   7   3  630.24   50.49
   4   7  -3  622.44   50.39
  -4  -7   3  621.64   50.69
  -4  -7   3  568.64   50.29
   4  -7  -3  627.34   50.49
   4  -7  -3  601.44   50.49
   4   7  -2    5.80    0.90
  -4   7   2    4.30    0.90
   4   7  -2    5.40    0.80
  -4   7   2    8.10    1.10
   4  -7  -2    4.30    0.80
   4  -7  -2    6.90    1.00
  -4  -7   2    4.30    0.50
   4   7  -1  267.47   23.10
   4   7  -1  258.17   23.20
  -4   7   1  316.57   23.30
   4  -7  -1  325.17   23.30
   4  -7  -1  283.77   23.20
  -4  -7   1  289.77   23.10
  -4  -7   1  242.98   23.30
  -4   7   0 1779.02  131.19
   4   7   0 1490.95  131.29
   4   7   0 1487.85  131.09
  -4   7   0 1457.25  131.19
   4   7   0 1771.92  131.19
   4  -7   0 1672.63  131.19
   4  -7   0 1582.64  131.09
  -4  -7   0 1609.74  131.39
   4   7   1   70.89    5.90
   4   7   1   69.89    6.00
  -4   7  -1   70.89    6.00
  -4   7  -1   67.79    6.20
  -4   7  -1   69.09    5.80
  -4   7  -1   71.09    5.90
  -4  -7  -1   74.29    6.10
   4  -7   1   71.79    5.80
   4  -7   1   64.59    5.90
  -4  -7  -1   67.59    5.80
  -4   7  -2  182.78   17.20
  -4   7  -2  200.08   16.80
   4   7   2  217.48   16.90
   4   7   2  217.78   16.90
  -4   7  -2  209.38   16.70
  -4  -7  -2  217.18   17.20
  -4  -7  -2  199.78   16.70
   4  -7   2  183.28   16.80
   4  -7   2  205.18   16.80
  -4   7  -3  114.69    8.80
  -4   7  -3  103.09    8.90
   4   7   3  124.69    9.10
   4   7   3   88.19    8.90
  -4   7  -3  123.49    9.90
   4  -7   3  102.49    8.80
  -4  -7  -3   97.99    9.40
   4  -7   3  102.99    8.90
  -4  -7  -3  102.09    8.80
   4   7   4   39.60    4.40
  -4   7  -4   54.99    5.80
   4   7   4   45.90    4.30
  -4   7  -4   48.80    4.10
   4  -7   4   42.20    4.10
  -4  -7  -4   51.79    5.20
  -4  -7  -4   42.10    4.10
   4  -7   4   56.79    4.50
  -4   7  -5   19.30    3.80
   4   7   5   20.60    2.40
  -4   7  -5   21.50    2.10
   4   7   5   19.00    2.60
  -4  -7  -5   21.70    2.30
  -4  -7  -5   20.20    3.40
   4  -7   5   21.30    2.50
  -4   7  -6    6.50    3.20
   4   7   6    5.00    1.80
   4  -7   6    6.00    1.60
   4   7   7   50.09    5.60
   4  -7   7   49.20    5.20
  -4   8   8   42.50    5.00
   4   8  -8   34.90    4.50
  -4  -8   8   40.00    6.00
  -4   8   7   37.90    4.40
   4   8  -7   40.90    3.90
   4  -8  -7   42.50    4.20
  -4  -8   7   33.50    5.40
  -4  -8   7   39.10    4.20
   4  -8  -7   28.60    5.10
   4   8  -6   27.10    2.90
  -4   8   6   28.50    3.50
  -4  -8   6   28.20    4.30
   4  -8  -6   27.70    3.00
   4  -8  -6   24.90    3.90
  -4  -8   6   26.70    3.30
  -4   8   5   23.80    2.50
   4   8  -5   27.00    4.10
  -4   8   5   20.20    2.70
   4   8  -5   22.30    2.60
   4   8  -5   25.60    2.60
   4  -8  -5   20.50    3.10
   4  -8  -5   27.40    2.50
   4  -8  -5   23.70    2.70
  -4  -8   5   23.60    3.60
  -4  -8   5   22.90    2.60
  -4   8   4  132.49   10.90
   4   8  -4  148.79   11.70
  -4   8   4  133.79   11.10
   4   8  -4  122.99   10.90
   4   8  -4  126.39   10.90
  -4  -8   4  133.69   11.40
   4  -8  -4  120.99   11.00
  -4  -8   4  117.59   10.80
   4  -8  -4  135.19   10.90
  -4   8   3  450.95   34.10
   4   8  -3  440.36   33.90
   4   8  -3  473.95   34.00
  -4   8   3  403.56   34.00
   4  -8  -3  407.96   34.00
  -4  -8   3  396.06   34.20
  -4  -8   3  361.06   33.80
   4  -8  -3  424.36   33.90
   4  -8  -3  368.46   33.90
   4   8  -2  120.99    9.80
  -4  -8   2  116.59    9.60
   4  -8  -2  115.99    9.80
  -4   8   1   75.59    6.00
   4   8  -1   81.19    5.90
  -4   8   1   56.79    5.80
   4   8  -1   59.89    5.70
   4   8  -1   61.49    5.70
  -4  -8   1   73.79    5.90
   4  -8  -1   78.39    5.90
   4  -8  -1   69.59    5.80
   4   8   0    4.10    0.70
  -4   8   0    4.40    1.00
  -4   8   0    3.20    0.50
   4   8   0    2.60    0.50
   4   8   0    1.50    0.40
  -4   8   0    4.40    0.80
   4  -8   0    2.70    0.80
  -4  -8   0    1.80    0.40
  -4  -8   0    2.60    0.70
   4  -8   0    1.50    0.40
  -4   8  -1  658.63   54.69
  -4   8  -1  661.53   54.79
   4   8   1  668.83   54.79
  -4   8  -1  682.33   54.99
  -4   8  -1  680.23   54.89
   4   8   1  669.13   54.79
   4  -8   1  652.63   54.69
  -4  -8  -1  683.93   54.99
  -4  -8  -1  709.23   54.69
   4  -8   1  631.74   54.79
  -4   8  -2  757.42   57.89
   4   8   2  684.13   57.79
  -4   8  -2  741.03   57.79
   4   8   2  737.03   57.89
  -4   8  -2  699.53   57.69
  -4   8  -2  755.92   58.19
   4  -8   2  648.64   57.79
  -4  -8  -2  696.13   58.09
  -4  -8  -2  641.44   57.69
  -4   8  -3   10.70    1.40
   4   8   3   12.20    1.50
  -4   8  -3   10.40    1.20
   4   8   3    8.80    1.40
   4  -8   3    9.70    1.30
  -4  -8  -3    9.80    1.90
  -4  -8  -3    8.90    1.20
   4  -8   3   12.50    1.40
   4   8   4   41.90    4.60
  -4   8  -4   58.79    4.40
   4   8   4   57.09    5.00
   4  -8   4   48.60    4.70
  -4  -8  -4   49.60    5.50
  -4  -8  -4   51.29    4.40
   4  -8   4   48.30    4.40
   4   8   5   11.00    1.60
  -4   8  -5   14.60    1.50
  -4   8  -5   10.30    3.20
   4   8   5    8.20    2.10
  -4  -8  -5   11.60    1.50
   4  -8   5   12.40    1.80
  -4  -8  -5    9.30    2.70
   4   8   6   33.00    4.20
   4  -8   6   41.10    4.10
  -4   8  -7   -0.90    3.20
   4   8   7    5.40    1.90
   4  -8   7    8.30    1.90
  -4   9   8   63.59    6.90
   4   9  -8   65.49    6.40
  -4  -9   8   69.49    7.80
   4   9  -7  119.09   10.30
  -4   9   7  106.89   10.70
   4  -9  -7  109.89   10.90
   4  -9  -7  125.39   10.50
  -4  -9   7  133.19   10.60
  -4  -9   7  118.29   11.30
   4   9  -6  202.08   16.60
  -4   9   6  201.98   17.10
   4   9  -6  204.68   17.80
  -4  -9   6  198.98   16.70
   4  -9  -6  207.68   16.70
   4  -9  -6  180.98   17.10
  -4  -9   6  195.08   17.30
   4   9  -5   26.60    2.40
   4   9  -5   17.10    3.30
  -4   9   5   24.60    2.50
  -4   9   5   20.30    2.60
   4   9  -5   19.70    2.50
   4  -9  -5   21.00    3.00
   4  -9  -5   24.10    2.40
   4  -9  -5   23.40    2.50
  -4  -9   5   22.20    3.60
  -4  -9   5   21.80    2.40
   4   9  -4   54.39    4.50
  -4   9   4   48.70    4.80
   4   9  -4   43.90    4.50
  -4   9   4   49.20    4.60
   4   9  -4   61.59    5.80
   4  -9  -4   56.39    4.60
   4  -9  -4   54.19    4.60
  -4  -9   4   54.49    5.30
   4  -9  -4   44.90    4.70
  -4  -9   4   47.40    4.40
  -4   9   3  262.17   23.60
   4  -9  -3  300.57   23.60
  -4  -9   3  296.37   23.90
  -4   9   2  331.77   31.40
   4   9  -2  344.27   31.30
  -4   9   2  430.16   31.50
   4  -9  -2  447.36   31.50
   4  -9  -2  359.96   31.40
  -4  -9   2  383.06   31.60
   4   9  -1    7.50    0.90
  -4   9   1    7.90    1.00
   4  -9  -1    7.30    0.90
  -4  -9   1    8.40    1.30
   4   9   0  246.58   21.10
  -4   9   0  239.38   21.10
   4   9   0  256.77   21.10
   4  -9   0  259.77   21.10
  -4  -9   0  286.17   21.30
   4  -9   0  262.27   21.20
  -4  -9   0  248.48   21.10
   4   9   1  188.38   14.30
   4   9   1  165.18   14.20
  -4   9  -1  173.88   14.20
  -4   9  -1  161.18   14.10
  -4  -9  -1  172.88   14.40
   4  -9   1  164.88   14.10
   4  -9   1  181.98   14.30
  -4  -9  -1  167.78   14.10
   4   9   2   66.39    6.00
  -4   9  -2   67.99    6.10
  -4   9  -2   76.69    6.60
  -4   9  -2   70.89    6.00
  -4   9  -2   66.49    5.80
   4   9   2   75.89    6.10
   4  -9   2   65.39    6.00
  -4  -9  -2   70.49    6.40
   4  -9   2   72.19    6.00
   4  -9   2   69.89    5.80
  -4  -9  -2   67.59    5.80
  -4   9  -3   53.99    4.60
  -4   9  -3   53.29    4.70
   4   9   3   52.99    4.80
  -4   9  -3   59.99    5.80
   4   9   3   54.99    4.80
   4  -9   3   48.10    4.70
  -4  -9  -3   50.79    5.20
  -4  -9  -3   51.19    4.50
   4  -9   3   53.19    4.70
   4   9   4  274.47   24.80
   4   9   4  323.27   24.90
  -4   9  -4  321.47   24.60
  -4   9  -4  309.07   25.60
  -4  -9  -4  288.17   25.30
   4  -9   4  322.07   24.90
   4  -9   4  278.37   24.60
  -4  -9  -4  283.77   24.60
   4   9   5   80.49    7.40
  -4   9  -5   80.49    8.90
   4   9   5   84.39    7.70
  -4   9  -5   96.59    7.20
   4  -9   5   76.69    7.40
  -4  -9  -5   81.59    7.20
  -4  -9  -5   84.39    8.40
   4   9   6   43.90    5.10
  -4   9  -6   44.40    6.70
   4  -9   6   46.10    4.70
  -4  -9  -6   49.40    6.10
   4   9   7    3.50    2.20
   4  -9   7    7.60    2.10
   4  10  -8    8.10    3.90
  -4  10   8    6.40    2.90
   4  10  -8   11.50    2.20
  -4 -10   8   10.50    3.60
   4  10  -7   89.99    7.70
   4  10  -7   96.69    9.70
  -4  10   7   72.29    8.10
  -4 -10   7   86.59    8.90
   4 -10  -7   82.99    7.70
  -4  10   6   97.19    8.40
  -4  10   6   86.89    7.70
   4  10  -6   89.19    9.30
   4  10  -6   86.69    7.70
  -4 -10   6   96.59    8.80
  -4 -10   6   91.29    7.80
   4 -10  -6   84.19    8.30
   4 -10  -6   83.39    7.80
  -4  10   5  145.69   12.60
   4  10  -5  157.88   13.70
   4  10  -5  155.68   12.60
   4  10  -5  140.59   12.60
  -4  10   5  147.09   12.90
  -4 -10   5  153.28   12.60
   4 -10  -5  140.79   12.90
   4 -10  -5  156.98   12.70
  -4 -10   5  153.38   13.30
   4 -10  -5  153.58   12.60
   4  10  -4   90.39    8.30
  -4  10   4   98.29    8.50
  -4  10   4   84.99    8.20
   4  10  -4  103.49    8.20
  -4 -10   4  101.69    8.80
   4 -10  -4   91.49    8.30
   4 -10  -4   99.59    8.20
   4 -10  -4  103.69    8.30
   4  10  -3   71.19    5.60
  -4  10   3   59.79    5.50
   4  10  -3   64.59    5.40
  -4  10   3   57.69    5.50
   4  10  -3   64.19    5.10
  -4 -10   3   61.69    5.10
   4 -10  -3   64.29    5.40
   4 -10  -3   51.89    5.30
  -4 -10   3   71.19    5.90
  -4 -10   3   58.59    5.10
   4 -10  -3   61.49    5.50
  -4  10   2   36.50    3.50
   4  10  -2   32.30    3.10
   4  10  -2   36.20    3.30
   4 -10  -2   37.00    3.30
  -4 -10   2   39.10    3.50
   4 -10  -2   29.30    3.10
   4  10  -1  117.19    8.50
  -4  10   1   88.19    8.60
   4  10  -1  101.29    8.60
  -4 -10   1  106.79    8.80
   4 -10  -1  100.79    8.60
   4  10   0  417.66   33.80
   4  10   0  404.56   33.80
  -4  10   0  372.66   33.80
   4 -10   0  456.15   34.00
  -4 -10   0  433.76   34.00
  -4 -10   0  383.66   33.80
   4 -10   0  423.66   33.80
   4  10   1   19.80    2.10
  -4  10  -1   16.40    1.70
  -4  10  -1   24.90    2.20
  -4  10  -1   15.50    1.60
   4  10   1   17.50    1.80
   4 -10   1   17.30    2.00
   4 -10   1   16.80    1.60
  -4 -10  -1   16.40    1.60
  -4 -10  -1   16.60    2.10
   4  10   2   14.40    2.00
  -4  10  -2   18.60    1.80
  -4  10  -2   17.40    1.70
   4  10   2   17.70    1.90
  -4  10  -2   15.00    2.00
  -4  10  -2   17.10    2.70
  -4 -10  -2   16.90    1.60
   4 -10   2   13.90    1.90
  -4 -10  -2   14.80    2.30
   4 -10   2   16.30    1.60
   4 -10   2   17.20    1.80
   4  10   3  142.39   11.80
  -4  10  -3  137.29   11.60
  -4  10  -3  145.79   11.80
  -4  10  -3  160.38   12.50
  -4  10  -3  145.59   11.70
  -4 -10  -3  121.09   12.10
   4 -10   3  128.89   11.70
   4 -10   3  157.68   11.80
  -4 -10  -3  125.39   11.60
   4  10   4    8.30    1.90
   4  10   4    8.00    1.50
  -4  10  -4   10.00    2.70
  -4  10  -4   10.70    1.30
  -4 -10  -4    8.80    1.20
   4 -10   4    9.50    1.30
  -4 -10  -4   10.10    2.20
   4 -10   4    8.10    1.50
   4  10   5   15.60    2.00
  -4  10  -5   11.40    3.50
   4  10   5   13.50    2.30
  -4  10  -5   17.90    2.00
  -4 -10  -5   16.60    1.90
   4 -10   5   18.70    2.20
  -4 -10  -5   18.90    3.20
   4  10   6   28.40    3.60
  -4  10  -6   29.30    4.90
  -4 -10  -6   32.50    5.10
   4 -10   6   31.70    3.60
   4  10   7   14.30    2.80
  -4 -10  -7   15.70    3.70
   4 -10   7   14.00    2.60
  -4  11   8   16.60    3.40
   4  11  -8   24.10    2.80
  -4 -11   8   17.00    4.00
  -4  11   7   17.00    3.10
   4  11  -7   23.40    4.60
   4  11  -7   24.70    2.70
  -4 -11   7   22.50    4.00
   4  11  -6   46.90    4.50
  -4  11   6   48.70    5.30
   4  11  -6   47.50    6.00
  -4  11   6   47.10    4.40
   4 -11  -6   45.40    4.70
   4 -11  -6   45.90    5.10
  -4 -11   6   43.80    5.70
  -4  11   5  149.69   12.80
   4  11  -5  145.09   12.80
   4  11  -5  145.29   12.70
  -4  11   5  166.18   13.20
   4  11  -5  175.58   14.00
   4 -11  -5  156.68   12.70
  -4 -11   5  145.59   13.40
   4 -11  -5  140.49   13.00
  -4 -11   5  143.69   12.70
   4 -11  -5  157.28   12.80
   4  11  -4   45.50    4.40
  -4  11   4   44.90    4.40
   4 -11  -4   46.70    4.40
  -4 -11   4   52.49    5.10
   4  11  -3  214.68   18.50
  -4  11   3  238.58   18.60
   4  11  -3  230.08   18.40
  -4  11   3  219.88   18.60
   4 -11  -3  232.98   18.50
   4 -11  -3  197.58   18.40
  -4 -11   3  236.08   18.80
   4 -11  -3  218.18   18.50
  -4  11   2  358.36   31.30
   4  11  -2  398.96   31.30
  -4  11   2  376.96   31.30
   4 -11  -2  384.46   31.30
   4  11  -1  323.07   26.20
  -4  11   1  325.67   26.30
   4 -11  -1  322.87   26.30
   4 -11  -1  278.17   26.20
  -4 -11   1  358.56   26.40
   4 -11  -1  312.47   26.10
   4  11   0  149.29   11.00
   4  11   0  121.49   10.70
  -4  11   0  119.39   10.80
   4  11   0  138.19   10.70
  -4 -11   0  121.49   10.70
   4 -11   0  146.19   11.00
   4 -11   0  117.69   10.80
   4 -11   0  126.69   10.70
  -4 -11   0  134.09   10.90
  -4  11  -1   54.69    5.00
   4  11   1   67.69    5.40
   4  11   1   62.89    5.10
  -4  11  -1   55.99    5.10
  -4 -11  -1   63.49    5.40
  -4 -11  -1   59.59    5.00
   4 -11   1   61.69    5.20
   4 -11   1   55.39    5.00
  -4  11  -2   19.20    2.40
   4  11   2   21.50    2.50
   4  11   2   20.00    2.20
  -4  11  -2   20.90    2.00
  -4  11  -2   21.00    3.00
  -4  11  -2   22.60    2.10
  -4 -11  -2   22.30    2.00
   4 -11   2   20.50    2.30
   4 -11   2   23.30    2.00
   4 -11   2   21.90    2.20
  -4 -11  -2   22.20    2.70
  -4  11  -3  133.89   11.90
  -4  11  -3  163.88   11.80
   4  11   3  124.69   11.90
  -4  11  -3  143.79   11.90
   4  11   3  131.99   12.00
  -4  11  -3  139.49   12.60
  -4 -11  -3  153.88   12.40
   4 -11   3  134.89   11.90
  -4 -11  -3  146.09   11.80
   4 -11   3  141.09   11.90
  -4  11  -4    8.10    1.20
   4  11   4    4.50    1.30
  -4  11  -4    7.00    2.50
   4  11   4    7.80    1.50
  -4 -11  -4    7.90    2.10
   4 -11   4    8.00    1.20
   4 -11   4   10.50    1.50
  -4 -11  -4    7.50    1.10
   4  11   5   16.30    2.30
  -4  11  -5   18.00    1.90
  -4  11  -5   10.90    3.40
   4  11   5   13.60    2.00
   4 -11   5   15.20    2.20
  -4 -11  -5   18.10    3.10
  -4 -11  -5   14.60    1.80
  -4  11  -6    3.90    3.30
   4  11   6    7.50    2.20
  -4  11  -6    8.40    1.60
  -4 -11  -6   10.50    3.00
   4 -11   6    5.80    1.90
   4  11   7   10.80    2.40
  -4  11  -7    9.70    4.00
   4 -11   7   14.60    2.40
  -4 -11  -7   16.10    3.70
   4  12  -8   68.29    6.50
  -4  12   8   68.09    7.30
   4  12  -7   10.00    1.70
  -4  12   7   11.00    2.40
  -4 -12   7    9.50    3.10
   4  12  -6   21.50    4.10
  -4  12   6   21.10    2.50
   4  12  -6   17.60    2.30
  -4  12   6   25.90    3.30
   4 -12  -6   24.60    3.00
  -4 -12   6   20.70    3.50
   4 -12  -6   17.80    2.90
   4  12  -5   66.29    7.00
  -4  12   5   55.59    5.40
   4  12  -5   59.59    5.40
  -4  12   5   64.49    6.00
   4  12  -5   55.79    5.60
   4 -12  -5   61.19    5.40
  -4 -12   5   65.29    5.30
   4 -12  -5   53.39    5.70
   4 -12  -5   58.39    5.40
  -4 -12   5   63.19    6.40
   4  12  -4  148.99   12.20
  -4  12   4  145.49   12.30
  -4  12   4  133.69   12.20
  -4 -12   4  153.88   12.70
   4 -12  -4  132.19   12.10
   4 -12  -4  152.08   12.20
  -4  12   3    6.90    1.30
  -4  12   3    6.10    1.40
   4  12  -3    5.60    1.40
   4  12  -2   38.30    3.20
  -4  12   2   34.70    3.40
  -4 -12   2   32.10    3.50
   4 -12  -2   36.50    3.20
   4  12  -1  158.68   11.80
  -4  12   1  148.09   11.90
  -4  12   1  128.19   11.70
   4  12  -1  129.19   11.60
   4 -12  -1  137.79   11.60
   4 -12  -1  132.39   11.50
   4 -12  -1  146.29   11.80
  -4 -12   1  144.59   11.80
  -4  12   0    2.10    1.00
   4  12   0    1.70    0.50
   4  12   0    1.70    0.60
   4  12   0    1.70    1.00
  -4  12   0    2.20    0.90
  -4  12   0    2.20    0.60
   4 -12   0    2.70    0.90
   4 -12   0    1.80    0.80
   4 -12   0    1.50    0.50
  -4 -12   0    1.50    0.50
  -4 -12   0    2.40    0.80
   4  12   1  123.69   11.20
  -4  12  -1  156.18   11.60
   4  12   1  146.09   11.40
  -4  12  -1  130.19   11.10
  -4  12  -1  157.68   11.50
  -4  12  -1  124.59   11.20
   4 -12   1  126.69   11.10
  -4 -12  -1  135.19   11.10
   4 -12   1  119.99   11.30
  -4 -12  -1  132.69   11.40
  -4  12  -2   32.40    2.80
   4  12   2   30.80    3.10
  -4  12  -2   31.20    2.70
   4  12   2   27.50    2.90
   4 -12   2   27.50    2.60
   4 -12   2   26.20    2.90
  -4 -12  -2   28.60    3.20
  -4 -12  -2   27.40    2.60
  -4  12  -3    8.60    2.30
  -4  12  -3   10.00    1.60
  -4  12  -3   11.80    1.40
  -4  12  -3   10.80    1.30
   4  12   3    7.50    1.60
   4  12   3    7.20    1.60
   4 -12   3   11.10    1.50
  -4 -12  -3   11.70    2.10
  -4 -12  -3   10.60    1.30
   4 -12   3   11.80    1.40
   4  12   4    7.60    1.50
  -4  12  -4   11.80    2.70
   4  12   4    8.80    1.70
  -4  12  -4   11.40    1.60
  -4  12  -4   12.80    1.50
  -4 -12  -4   10.10    2.30
   4 -12   4    9.00    1.50
  -4 -12  -4   10.30    1.30
   4 -12   4    8.20    1.40
  -4  12  -5   25.80    4.40
   4  12   5   25.00    3.30
   4  12   5   27.00    3.30
  -4 -12  -5   30.90    4.40
   4 -12   5   31.20    3.20
  -4 -12  -5   29.80    2.90
  -4  12  -6   58.79    8.40
   4  12   6   62.39    6.40
   4 -12   6   78.79    6.60
  -4 -12  -6   68.39    7.70
  -4  12  -7   17.70    4.40
   4  12   7   15.60    3.00
   4 -12   7   16.10    2.80
  -4 -12  -7   16.80    3.80
   4  13  -8    3.40    1.90
  -4  13   8    3.70    2.60
   4  13  -7   12.30    2.10
  -4  13   7   10.20    2.50
  -4 -13   7   12.50    3.40
   4 -13  -7   10.60    2.00
  -4  13   6  143.09   12.20
   4  13  -6  132.59   11.50
   4  13  -6  145.89   13.20
  -4  13   6  123.89   11.50
  -4 -13   6  138.99   12.50
   4 -13  -6  135.69   11.60
  -4  13   5  110.69    9.70
  -4  13   5  109.19    9.20
   4  13  -5  110.39   10.60
   4  13  -5   99.79    9.30
   4 -13  -5  103.49    9.10
  -4 -13   5  109.39   10.00
  -4  13   4   40.20    4.20
   4  13  -4   38.60    4.30
   4  13  -4   44.60    4.00
  -4  13   4   47.30    4.40
   4 -13  -4   49.80    4.10
   4 -13  -4   45.00    4.20
   4 -13  -4   41.20    4.20
  -4 -13   4   42.90    5.00
  -4  13   3   60.19    5.30
  -4  13   3   55.69    5.30
   4  13  -3   59.49    5.30
   4  13  -3   56.99    5.00
  -4 -13   3   67.29    5.70
   4 -13  -3   49.00    4.90
  -4  13   2   83.99    7.40
   4  13  -2   93.69    7.60
   4  13  -2   91.29    7.30
  -4  13   2   81.39    7.60
  -4 -13   2   80.89    7.60
   4 -13  -2   87.49    7.40
  -4  13   1   74.89    6.70
   4  13  -1   74.39    6.60
   4 -13  -1   82.79    6.50
   4 -13  -1   79.09    6.70
  -4 -13   1   80.59    6.90
  -4  13   0  367.76   33.10
   4  13   0  437.56   33.10
   4  13   0  400.86   33.10
   4 -13   0  440.76   33.30
   4 -13   0  389.36   33.10
  -4 -13   0  362.26   33.00
  -4 -13   0  427.86   33.30
   4  13   1   28.10    3.00
   4  13   1   26.10    2.70
  -4  13  -1   23.50    2.60
  -4  13  -1   29.00    2.60
  -4  13  -1   35.50    3.30
  -4  13  -1   33.70    3.20
   4 -13   1   27.10    2.60
  -4 -13  -1   28.00    2.60
   4 -13   1   26.90    3.00
   4 -13   1   32.40    3.10
  -4 -13  -1   29.80    3.00
  -4  13  -2   11.60    1.80
  -4  13  -2    8.90    1.90
  -4  13  -2   10.00    1.30
  -4  13  -2   10.10    1.30
   4  13   2   11.00    1.50
   4  13   2   10.30    1.70
   4 -13   2    9.30    1.20
   4 -13   2   10.70    1.50
  -4 -13  -2   10.50    1.80
  -4 -13  -2   10.50    1.20
  -4  13  -3   28.60    2.60
  -4  13  -3   22.30    3.50
   4  13   3   26.40    3.00
  -4  13  -3   29.90    2.80
   4  13   3   32.40    3.20
  -4  13  -3   25.40    3.00
  -4 -13  -3   27.90    2.60
   4 -13   3   23.60    2.90
   4 -13   3   30.50    2.90
  -4 -13  -3   27.30    3.50
   4  13   4   30.40    3.50
  -4  13  -4   34.70    3.20
  -4  13  -4   28.80    4.20
  -4  13  -4   27.20    3.30
  -4  13  -4   32.40    2.90
   4  13   4   27.80    3.30
  -4 -13  -4   29.50    4.10
   4 -13   4   30.80    3.00
   4 -13   4   28.30    3.10
  -4 -13  -4   29.90    2.90
  -4  13  -5   12.20    3.50
   4  13   5   12.90    2.20
   4  13   5   14.40    2.10
  -4  13  -5   18.10    2.00
   4 -13   5   14.80    2.10
  -4 -13  -5   14.50    1.90
  -4 -13  -5   15.20    3.00
  -4  13  -6   -2.90    3.10
  -4  13  -6    3.20    1.40
   4  13   6    4.40    2.00
  -4 -13  -6    0.80    2.40
   4 -13   6    2.50    1.70
   4  13   7   10.90    2.40
  -4 -13  -7   14.80    3.70
   4 -13   7   14.50    2.60
  -4  14   8   57.19    6.30
   4  14  -8   49.80    5.30
   4  14  -7    7.60    1.80
  -4  14   7   10.50    2.40
  -4 -14   7    7.60    3.20
  -4  14   6  145.29   12.90
   4  14  -6  149.29   12.80
   4  14  -6  182.18   14.70
  -4  14   6  162.38   13.50
  -4 -14   6  145.39   13.70
   4 -14  -6  136.59   12.90
   4  14  -5  239.98   20.50
  -4  14   5  263.07   20.80
  -4  14   5  246.18   20.40
   4  14  -5  235.98   20.30
   4 -14  -5  229.18   20.30
  -4 -14   5  258.37   21.00
   4  14  -4   49.00    4.30
  -4  14   4   48.20    4.60
   4  14  -4   45.00    4.80
  -4  14   4   47.20    4.70
   4 -14  -4   43.90    4.50
  -4 -14   4   55.29    5.30
   4 -14  -4   47.50    4.60
  -4  14   3   69.09    6.00
   4  14  -3   59.69    6.00
  -4  14   3   64.19    6.00
  -4 -14   3   68.89    6.30
  -4  14   2  220.58   16.90
  -4  14   2  206.68   17.10
   4  14  -2  206.38   16.90
  -4 -14   2  179.18   17.00
   4  14  -1   64.19    5.80
  -4  14   1   67.09    6.20
   4  14  -1   71.49    6.10
  -4  14   1   60.19    5.80
   4 -14  -1   73.09    5.70
  -4 -14   1   72.19    6.10
   4 -14  -1   64.99    5.80
   4  14   0   48.40    4.00
   4  14   0   46.90    4.00
  -4  14   0   45.90    4.30
  -4  14   0   47.60    4.10
  -4 -14   0   47.30    4.20
   4 -14   0   48.90    4.00
  -4 -14   0   47.00    4.00
   4 -14   0   39.60    4.10
   4  14   1    2.70    1.20
  -4  14  -1    3.20    0.70
  -4  14  -1    1.10    1.30
  -4  14  -1    8.50    1.50
  -4  14  -1    3.10    0.80
   4  14   1    3.30    0.80
   4 -14   1    3.20    0.70
  -4 -14  -1    2.40    0.70
  -4 -14  -1    3.70    1.00
   4 -14   1    3.70    1.20
  -4  14  -2  186.88   14.90
  -4  14  -2  201.38   15.60
  -4  14  -2  183.08   15.00
  -4  14  -2  211.98   15.30
   4  14   2  154.68   15.20
   4  14   2  177.58   15.10
  -4 -14  -2  167.68   15.30
   4 -14   2  176.08   14.90
  -4 -14  -2  182.28   15.00
   4 -14   2  168.28   15.10
   4  14   3   77.29    7.20
  -4  14  -3   84.69    8.10
  -4  14  -3   81.99    7.30
   4  14   3   84.69    7.50
  -4  14  -3   86.39    7.20
  -4  14  -3   93.99    7.10
  -4 -14  -3   80.19    7.70
   4 -14   3   86.59    7.20
  -4 -14  -3   76.19    7.00
   4 -14   3   76.19    7.20
  -4  14  -4   24.30    2.50
   4  14   4   22.70    2.90
   4  14   4   23.20    2.80
  -4  14  -4   26.60    2.80
  -4  14  -4   21.50    2.90
  -4  14  -4   21.20    3.70
  -4 -14  -4   22.50    2.40
   4 -14   4   20.30    2.60
   4 -14   4   28.80    2.90
  -4 -14  -4   22.30    3.40
   4  14   5    7.80    1.70
  -4  14  -5    3.90    3.00
  -4  14  -5    9.40    1.40
   4  14   5    7.00    2.00
  -4 -14  -5    3.90    2.30
   4 -14   5    8.10    1.70
  -4 -14  -5    9.60    1.30
  -4  14  -6   25.50    5.00
   4  14   6   33.40    4.20
  -4 -14  -6   41.40    5.40
   4 -14   6   29.00    3.60
   4  14   7   16.80    3.20
  -4  14  -7   19.90    4.60
  -4 -14  -7   25.60    4.40
   4 -14   7   23.20    3.00
  -4  15   8   13.50    2.90
   4  15  -8   15.30    2.40
  -4 -15   8    8.10    3.40
  -4  15   7   10.90    2.60
   4  15  -7   15.40    2.20
  -4 -15   7   13.60    3.70
   4  15  -6  143.59   11.70
  -4  15   6  122.99   11.70
  -4  15   6  139.29   12.30
   4 -15  -6  131.19   11.60
  -4 -15   6  149.99   12.70
   4  15  -5   88.59    8.20
  -4  15   5   91.79    8.50
  -4  15   5   85.69    8.00
   4  15  -5   92.29    7.80
  -4 -15   5   95.49    8.90
   4 -15  -5   90.39    7.90
   4  15  -4   72.19    6.70
  -4  15   4   70.49    6.70
  -4  15   4   69.99    6.70
  -4 -15   4   74.29    7.10
   4  15  -3  200.38   16.70
  -4  15   3  190.38   17.00
   4  15  -3  209.78   17.00
   4 -15  -3  177.48   16.60
  -4 -15   3  233.88   17.30
   4  15  -2   37.50    3.30
  -4  15   2   31.60    3.40
   4 -15  -2   34.90    3.30
   4 -15  -2   36.90    3.10
  -4  15   1   49.40    4.00
   4  15  -1   37.80    3.80
   4  15  -1   48.80    4.30
  -4  15   1   44.20    4.40
   4 -15  -1   37.80    3.80
   4 -15  -1   45.10    3.70
  -4 -15   1   41.90    4.10
   4  15   0  170.68   13.90
   4  15   0  165.78   13.90
  -4  15   0  151.28   13.90
  -4 -15   0  169.08   13.90
   4 -15   0  175.18   13.90
  -4 -15   0  175.28   14.10
  -4  15  -1   25.90    2.30
  -4  15  -1   32.50    3.10
   4  15   1   24.80    2.70
  -4  15  -1   19.60    2.20
  -4  15  -1   21.00    3.00
   4  15   1   26.00    2.40
   4 -15   1   22.30    2.70
  -4 -15  -1   23.90    2.20
   4 -15   1   21.70    2.20
  -4 -15  -1   23.30    2.60
   4  15   2   14.30    1.80
  -4  15  -2   13.60    2.40
  -4  15  -2   14.70    1.70
   4  15   2   14.30    2.00
  -4  15  -2   13.60    1.60
  -4  15  -2   13.10    2.20
   4 -15   2   15.40    2.30
   4 -15   2   12.90    1.50
   4 -15   2   15.00    1.90
  -4 -15  -2   13.80    2.10
  -4 -15  -2   16.20    1.60
  -4  15  -3   17.40    3.00
  -4  15  -3   16.70    2.00
   4  15   3   17.30    2.20
   4  15   3   24.40    2.90
  -4  15  -3   17.60    2.10
  -4  15  -3   16.80    2.40
   4 -15   3   18.20    1.90
  -4 -15  -3   17.00    2.60
   4 -15   3   17.80    2.10
   4 -15   3   15.60    2.10
  -4 -15  -3   17.50    1.90
  -4  15  -4   54.69    5.50
[truncated: 596,576 more chars]
